# Supplementary material for: (E)-N′-(3-Nitro­benzyl­idene)-4-(8-quinol­yloxy)butano­hydrazide
Source: Acta Crystallogr Sect E Struct Rep Online. 2010 Jun 16;66(Pt 7):o1659. doi: 10.1107/S1600536810022257 (PMC3007025; doi:10.1107/S1600536810022257)
Supplement: Supplementary file 2 [file e-66-o1659-Isup2.hkl]

# 
# h,k,l, Fc-squared, Fo-squared, sigma(Fo-squared) and status flag 
# 
data_I
_shelx_title ' 1 in P-1' 
_shelx_refln_list_code          4 
_shelx_F_calc_maximum      140.96 
_exptl_crystal_F_000       396.00 
_reflns_d_resolution_high  0.8394 
 
loop_ 
 _symmetry_equiv_pos_as_xyz 
 'x, y, z' 
 '-x, -y, -z' 
 
_cell_length_a     8.3664 
_cell_length_b    10.4882 
_cell_length_c    11.5855 
_cell_angle_alpha 100.595 
_cell_angle_beta   91.968 
_cell_angle_gamma 101.898 
 
_shelx_F_squared_multiplier     1.000 
 
loop_ 
 _refln_index_h 
 _refln_index_k 
 _refln_index_l 
 _refln_F_squared_calc 
 _refln_F_squared_meas 
 _refln_F_squared_sigma 
 _refln_observed_status 
   1   0   0     2548.13     2356.33     64.82 o 
   3   0   0        0.09       -0.23      0.58 o 
   4   0   0       44.21       35.98      3.46 o 
   5   0   0      107.21      134.05      7.24 o 
   6   0   0        8.56        0.37      1.43 o 
   7   0   0       29.17       28.98      5.42 o 
   8   0   0       31.00       42.64      6.67 o 
   9   0   0        9.56        2.42      4.86 o 
  -9   1   0        0.80       -1.25      4.62 o 
  -8   1   0        0.97       -4.05      3.65 o 
  -7   1   0       40.10       37.85      5.75 o 
  -6   1   0        8.89        8.40      3.37 o 
  -5   1   0        0.21        0.85      2.33 o 
  -4   1   0      213.28      227.03      6.26 o 
  -2   1   0        1.76        0.05      0.59 o 
  -1   1   0      371.31      506.91      7.42 o 
   0   1   0      948.00      776.88     12.92 o 
   1   1   0      968.23      932.87     29.55 o 
   2   1   0      813.76      794.33     25.94 o 
   4   1   0        0.43       -0.48      0.83 o 
   5   1   0        0.05       -0.95      0.63 o 
   6   1   0        3.10       -1.02      1.38 o 
   7   1   0       17.72       16.14      4.95 o 
   8   1   0        0.71        1.68      4.56 o 
   9   1   0       17.40       18.46      5.99 o 
  -9   2   0        4.04       -1.59      3.87 o 
  -8   2   0        0.94       -4.46      3.60 o 
  -7   2   0        9.94       10.98      3.95 o 
  -6   2   0        0.50        2.57      1.49 o 
  -5   2   0        7.04        7.09      1.43 o 
  -4   2   0      114.41      116.06      3.87 o 
  -2   2   0    19869.66    20658.44    343.21 o 
  -1   2   0      272.40      212.51      4.98 o 
   0   2   0      246.68      289.13      5.18 o 
   1   2   0    13464.68    14097.26    437.70 o 
   2   2   0     1517.93     1671.50     53.17 o 
   3   2   0       19.22       14.91      2.86 o 
   4   2   0       18.29       20.11      3.65 o 
   5   2   0        2.61       -1.59      1.23 o 
   6   2   0       54.38       44.16      6.04 o 
   7   2   0       70.79       65.58      7.10 o 
   8   2   0        7.69       11.48      5.24 o 
   9   2   0        2.09       -1.62      4.84 o 
  -9   3   0       14.21       11.19      4.81 o 
  -8   3   0        2.20        0.92      3.22 o 
  -7   3   0        9.38       13.63      2.78 o 
  -6   3   0       22.47       29.71      2.70 o 
  -5   3   0        8.38       15.74      2.56 o 
  -4   3   0      411.17      496.09     18.67 o 
  -3   3   0      266.94      236.69     23.73 o 
  -2   3   0      129.69       98.45      3.08 o 
  -1   3   0      187.94      150.70      4.03 o 
   0   3   0       40.03       48.85      3.99 o 
   1   3   0     6553.55     6619.84    136.30 o 
   2   3   0       37.99       29.84      3.54 o 
   3   3   0      144.69      146.53      7.58 o 
   4   3   0        9.39        6.27      3.41 o 
   5   3   0        0.85        3.14      4.01 o 
   6   3   0        6.67       11.85      4.92 o 
   7   3   0       70.87       65.85      7.77 o 
   8   3   0       12.46       13.52      5.84 o 
  -9   4   0       11.34        4.92      4.25 o 
  -8   4   0       15.81       22.06      2.98 o 
  -7   4   0        4.58        5.30      1.92 o 
  -6   4   0        1.54       -0.97      1.47 o 
  -5   4   0        6.84        7.72      1.79 o 
  -4   4   0     1254.10     1310.26     28.60 o 
  -3   4   0        4.92       10.41      2.05 o 
  -2   4   0      554.22      237.31      8.03 o 
  -1   4   0      721.37      622.08     13.80 o 
   0   4   0        8.78       10.72      1.28 o 
   2   4   0      466.61      477.68     17.74 o 
   3   4   0      308.31      316.74     13.34 o 
   4   4   0      267.95      249.66     11.97 o 
   5   4   0       72.13       57.87      7.05 o 
   6   4   0      115.74      102.06      8.74 o 
   7   4   0        2.82       -4.66      4.44 o 
   8   4   0        4.01       -0.33      5.55 o 
  -9   5   0        0.51       -0.90      2.93 o 
  -8   5   0        2.98        2.21      2.00 o 
  -7   5   0        2.37        4.04      1.87 o 
  -6   5   0        0.37        1.00      1.46 o 
  -5   5   0        1.36       -0.19      3.24 o 
  -4   5   0       36.27       45.00      2.68 o 
  -3   5   0      680.09      768.47     20.92 o 
  -2   5   0        4.76        4.30      1.09 o 
  -1   5   0        6.56       13.11      2.31 o 
   0   5   0      346.74      345.76     14.60 o 
   1   5   0       55.47       48.87      4.63 o 
   2   5   0     1418.58     1429.69     31.16 o 
   3   5   0      172.99      169.36      9.70 o 
   4   5   0        1.57       -1.07      4.17 o 
   5   5   0      163.24      163.86     10.82 o 
   6   5   0        0.97       -1.61      4.49 o 
   7   5   0        5.31        8.58      5.70 o 
   8   5   0        0.04        3.56      5.53 o 
  -9   6   0        4.18        0.23      2.41 o 
  -8   6   0        2.24        3.45      1.93 o 
  -7   6   0        4.00        4.33      2.08 o 
  -6   6   0      166.83      170.04      8.99 o 
  -5   6   0      107.82      119.97      4.66 o 
  -4   6   0       42.33       47.26      2.79 o 
  -3   6   0        3.02        6.42      1.36 o 
  -2   6   0       38.80       55.82      2.74 o 
  -1   6   0        2.84        2.98      1.14 o 
   0   6   0        6.04        7.72      1.54 o 
   1   6   0        0.00       -1.95      1.30 o 
   2   6   0      356.41      364.34     13.43 o 
   3   6   0      173.19      153.75      7.48 o 
   4   6   0      358.17      367.51     10.69 o 
   5   6   0       14.79        9.26      5.66 o 
   6   6   0        2.98        1.18      5.23 o 
   7   6   0        0.10        1.78      5.57 o 
  -9   7   0        2.14        2.93      2.23 o 
  -8   7   0        0.27       -2.45      1.63 o 
  -7   7   0        8.42       10.28      2.25 o 
  -6   7   0       31.73       36.78      3.31 o 
  -5   7   0       74.52       74.02      3.83 o 
  -4   7   0       39.95       39.31      2.82 o 
  -3   7   0        6.15        7.50      1.58 o 
  -2   7   0        0.83       -0.18      1.14 o 
  -1   7   0        7.44        5.47      1.46 o 
   0   7   0       31.34       33.70      2.67 o 
   1   7   0        1.61        0.69      1.98 o 
   2   7   0       27.02       34.25      3.21 o 
   3   7   0        0.83        3.28      2.28 o 
   4   7   0       42.67       44.73      4.07 o 
   5   7   0        9.89       10.49      3.11 o 
   6   7   0        0.95        0.57      2.30 o 
  -8   8   0       17.26       17.10      2.86 o 
  -7   8   0       12.46       13.18      3.49 o 
  -6   8   0        3.48        1.90      1.77 o 
  -5   8   0        0.97       -0.61      1.42 o 
  -4   8   0        8.81        4.34      1.65 o 
  -3   8   0       21.21       23.35      2.47 o 
  -2   8   0       16.97       11.57      1.88 o 
  -1   8   0       25.99       31.01      2.64 o 
   0   8   0       43.47       50.54      3.38 o 
   1   8   0       44.55       47.16      3.59 o 
   2   8   0       70.15       55.29      3.92 o 
   3   8   0       69.40       74.75      4.46 o 
   4   8   0        2.53        1.84      2.30 o 
   5   8   0        3.57        1.71      2.90 o 
  -8   9   0        2.47        0.05      2.19 o 
  -7   9   0       13.05       13.70      2.69 o 
  -6   9   0        2.57        2.17      2.38 o 
  -5   9   0        0.01       -0.70      1.56 o 
  -4   9   0       17.39       15.50      2.37 o 
  -3   9   0       24.14       30.73      2.92 o 
  -2   9   0        0.95        2.15      2.53 o 
  -1   9   0        0.35       -0.28      1.50 o 
   0   9   0        0.20       -0.46      1.64 o 
   1   9   0       14.05       11.72      4.08 o 
   2   9   0        3.65        3.45      2.11 o 
   3   9   0       10.55        6.19      2.76 o 
   4   9   0        2.63        2.31      2.29 o 
   5   9   0        4.68       10.20      3.02 o 
  -7  10   0        0.13       -2.27      1.69 o 
  -6  10   0        0.01        0.87      2.74 o 
  -5  10   0       14.18       14.80      3.02 o 
  -4  10   0        2.25        1.03      1.73 o 
  -3  10   0        0.65       -0.29      3.19 o 
  -2  10   0        2.95        5.41      1.96 o 
  -1  10   0        0.04        1.27      1.86 o 
   0  10   0       23.03       22.07      2.85 o 
   1  10   0        0.43        2.40      2.61 o 
   2  10   0        2.61        2.33      2.22 o 
   3  10   0        1.75        3.54      3.71 o 
  -6  11   0        2.05        0.71      3.19 o 
  -5  11   0        5.31        6.69      3.57 o 
  -4  11   0        1.14        1.75      3.25 o 
  -3  11   0        8.02        9.30      3.57 o 
  -2  11   0        0.42        0.78      3.12 o 
  -1  11   0       10.86       12.41      3.98 o 
   0  11   0        0.47        1.68      3.27 o 
   1  11   0        2.45        3.56      3.30 o 
   2  11   0        1.87        6.79      4.16 o 
  -4  12   0        0.99        6.34      3.94 o 
  -3  12   0        0.00        3.68      3.51 o 
  -2  12   0       11.72       16.54      4.46 o 
  -1  12   0        2.36        1.28      3.32 o 
   0 -12   1        0.00        1.16      3.11 o 
   1 -12   1        2.94        6.00      3.82 o 
   2 -12   1        1.02        1.03      3.22 o 
   3 -12   1        0.73        2.39      3.54 o 
   4 -12   1        0.16        1.32      3.54 o 
  -2 -11   1        1.89        1.56      3.40 o 
  -1 -11   1        1.72        2.24      3.12 o 
   0 -11   1       12.65       18.51      4.49 o 
   1 -11   1        0.48        1.38      3.10 o 
   2 -11   1        0.36        2.01      2.92 o 
   3 -11   1        6.84        7.54      3.75 o 
   4 -11   1        0.15        0.87      3.22 o 
   5 -11   1        3.65        2.18      3.34 o 
   6 -11   1        1.71        4.62      3.54 o 
  -4 -10   1       15.33       22.58      5.86 o 
  -3 -10   1        0.47        3.53      4.09 o 
  -2 -10   1        0.64        1.35      3.28 o 
  -1 -10   1       13.02        8.80      3.75 o 
   0 -10   1       27.44       30.98      5.10 o 
   1 -10   1        1.22        2.43      3.05 o 
   2 -10   1        1.42        1.37      1.59 o 
   3 -10   1       11.25        8.88      2.06 o 
   4 -10   1        0.00        1.00      1.70 o 
   5 -10   1       10.58       13.70      2.41 o 
   6 -10   1        0.63        0.83      2.16 o 
   7 -10   1        0.63       -2.53      1.78 o 
  -5  -9   1        1.86        3.10      4.82 o 
  -4  -9   1       28.35       20.57      3.31 o 
  -3  -9   1        1.40        3.21      5.49 o 
  -2  -9   1       50.81       49.37      3.78 o 
  -1  -9   1        0.44        3.25      1.91 o 
   0  -9   1        5.04        8.24      2.00 o 
   1  -9   1       12.21       21.33      2.44 o 
   2  -9   1        0.84        1.47      2.62 o 
   3  -9   1        9.53       14.58      2.15 o 
   4  -9   1       30.44       34.60      3.10 o 
   5  -9   1        0.04        1.57      1.66 o 
   6  -9   1        0.10       -0.06      1.63 o 
   7  -9   1       15.08       18.66      2.85 o 
   8  -9   1        6.62        8.44      2.53 o 
  -6  -8   1        0.10       -1.37      2.29 o 
  -5  -8   1        2.43        6.52      2.58 o 
  -4  -8   1        3.71        7.20      2.61 o 
  -3  -8   1       93.77      103.24      4.93 o 
  -2  -8   1      146.91      157.32      6.08 o 
  -1  -8   1        6.64        9.06      2.08 o 
   0  -8   1       12.13       20.96      4.66 o 
   1  -8   1        0.16        0.19      1.31 o 
   2  -8   1       69.07       95.61      4.01 o 
   3  -8   1      137.01      144.21      5.12 o 
   4  -8   1        8.33       11.27      1.96 o 
   5  -8   1       57.02       62.39      3.62 o 
   6  -8   1        4.19        5.36      2.22 o 
   7  -8   1        0.28       -0.92      2.02 o 
   8  -8   1        0.01        2.51      1.94 o 
  -6  -7   1        4.24        5.99      5.50 o 
  -5  -7   1        2.81        6.22      2.44 o 
  -4  -7   1        0.45        0.75      2.01 o 
  -3  -7   1      211.92      197.56      6.87 o 
  -2  -7   1       56.11       57.00      5.13 o 
  -1  -7   1       53.64       48.85      3.02 o 
   0  -7   1        0.03       -0.61      1.21 o 
   1  -7   1      111.53      109.37      3.94 o 
   2  -7   1        5.62        7.68      1.48 o 
   3  -7   1       17.40       17.42      1.95 o 
   4  -7   1        0.44       -1.15      1.12 o 
   5  -7   1      173.13      172.97      6.00 o 
   6  -7   1       89.50       83.89      4.22 o 
   7  -7   1       10.00        6.53      2.35 o 
   8  -7   1        3.31        2.63      1.90 o 
   9  -7   1        1.26        1.96      2.04 o 
  -7  -6   1        0.74        6.18      5.68 o 
  -6  -6   1        1.55       -1.49      5.07 o 
  -5  -6   1        0.01       -0.34      4.72 o 
  -4  -6   1       59.64       57.38      7.64 o 
  -3  -6   1        0.02        1.12      1.70 o 
  -2  -6   1        0.60       -1.90      1.33 o 
  -1  -6   1      148.57      159.47      5.11 o 
   0  -6   1        0.63        3.98      1.48 o 
   1  -6   1       28.65       27.81      6.22 o 
   2  -6   1        1.01        1.83      1.00 o 
   3  -6   1       17.40       25.51      2.14 o 
   4  -6   1       17.70       24.31      2.27 o 
   5  -6   1       21.34       29.35      2.70 o 
   6  -6   1        9.96       12.15      2.21 o 
   7  -6   1        0.89        2.13      1.68 o 
   8  -6   1        0.62       -0.66      1.66 o 
   9  -6   1        2.54        0.62      1.98 o 
  -8  -5   1        0.01       -4.47      5.28 o 
  -7  -5   1        2.26        3.36      5.18 o 
  -6  -5   1        6.18        1.50      4.90 o 
  -5  -5   1       55.11       48.95      7.30 o 
  -4  -5   1        1.39        0.51      4.31 o 
  -3  -5   1       65.51       63.45      6.57 o 
  -2  -5   1      779.10      842.40     19.15 o 
  -1  -5   1      771.93      787.16     27.21 o 
   0  -5   1       90.52       90.58      4.61 o 
   1  -5   1       30.94       31.21      2.76 o 
   2  -5   1      147.22      158.41      7.27 o 
   3  -5   1       28.71       30.40      2.06 o 
   4  -5   1      117.11      109.13      3.99 o 
   5  -5   1      196.12      183.20      5.90 o 
   6  -5   1      190.78      203.92      6.70 o 
   7  -5   1       40.47       57.92      3.84 o 
   8  -5   1        3.58        2.60      1.87 o 
   9  -5   1        8.46        5.96      4.02 o 
  -8  -4   1        0.54       -4.62      4.95 o 
  -7  -4   1       21.62       30.39      6.70 o 
  -6  -4   1       90.64       82.45      8.19 o 
  -5  -4   1       45.40       60.28      7.12 o 
  -4  -4   1       78.38       49.45      5.32 o 
  -3  -4   1        0.58        2.28      3.26 o 
  -2  -4   1      538.87      527.24     19.37 o 
  -1  -4   1       41.38       40.63      2.13 o 
   0  -4   1      126.72      115.50      4.17 o 
   1  -4   1       16.96       10.34      1.75 o 
   2  -4   1        6.10       11.74      1.21 o 
   3  -4   1       18.45       24.14      3.71 o 
   4  -4   1        2.50        2.00      1.48 o 
   5  -4   1      130.84      142.41      4.90 o 
   6  -4   1       34.29       34.34      2.94 o 
   7  -4   1        8.69       13.09      2.32 o 
   8  -4   1       29.18       41.63      6.10 o 
   9  -4   1       12.97       12.87      4.56 o 
  -8  -3   1        5.16        0.18      5.01 o 
  -7  -3   1       12.86       25.03      5.87 o 
  -6  -3   1        9.02        9.29      4.75 o 
  -5  -3   1        0.02       -0.74      1.09 o 
  -4  -3   1        1.90       -0.64      1.42 o 
  -3  -3   1       46.61       52.23      4.86 o 
  -2  -3   1     1049.53     1010.73     33.51 o 
  -1  -3   1     2499.50     2378.25     75.04 o 
   0  -3   1     2467.63     2579.24     42.67 o 
   1  -3   1     3426.30     3761.91     53.55 o 
   2  -3   1     1850.74     1827.26     30.87 o 
   3  -3   1      254.07      285.82      5.40 o 
   4  -3   1        7.29        2.97      1.04 o 
   5  -3   1        1.65        3.98      1.28 o 
   6  -3   1        3.13        7.33      1.68 o 
   7  -3   1      153.70      151.20      9.31 o 
   8  -3   1       38.00       44.04      6.32 o 
   9  -3   1        7.09        4.54      4.07 o 
  -9  -2   1        3.31       -2.24      5.05 o 
  -8  -2   1      100.15      116.32      9.34 o 
  -7  -2   1       68.66       88.41      7.76 o 
  -6  -2   1      285.43      288.65     13.61 o 
  -5  -2   1        4.51       -1.48      0.99 o 
  -4  -2   1       12.86        9.36      2.82 o 
  -3  -2   1       30.28       14.93      2.24 o 
  -2  -2   1      171.57       -0.43      0.42 o 
   0  -2   1     4404.04     4289.13     68.66 o 
   1  -2   1      574.06      469.79      6.24 o 
   2  -2   1     2601.83     2942.55     47.19 o 
   3  -2   1      301.55      332.84     12.24 o 
   4  -2   1       55.59       62.95      2.74 o 
   5  -2   1      213.00      266.10     11.19 o 
   7  -2   1      267.05      275.85     13.13 o 
   8  -2   1       10.03        6.45      4.01 o 
   9  -2   1        0.96        5.54      4.47 o 
  -9  -1   1       16.18       20.25      6.16 o 
  -8  -1   1        1.91       -0.93      4.45 o 
  -7  -1   1        1.07        0.03      4.12 o 
  -6  -1   1       95.96       91.50      7.04 o 
  -5  -1   1       18.83       25.63      4.21 o 
  -4  -1   1      119.96      141.03      7.14 o 
  -3  -1   1        7.39        6.42      2.29 o 
  -2  -1   1      527.06      516.70     17.45 o 
  -1  -1   1     2364.69     2346.97     33.74 o 
   0  -1   1      385.84      267.85      5.96 o 
   1  -1   1      131.40      196.80      2.73 o 
   2  -1   1     1505.44     1641.03     45.81 o 
   3  -1   1      111.89        0.07      0.38 o 
   4  -1   1        0.17       -0.45      0.45 o 
   6  -1   1        5.62        1.97      1.04 o 
   7  -1   1       84.65       93.98      7.34 o 
   8  -1   1       19.02       19.92      5.27 o 
   9  -1   1       11.10       16.21      5.48 o 
  -9   0   1       23.99       19.99      6.07 o 
  -8   0   1       97.76      111.46      8.78 o 
  -7   0   1        4.96        2.38      4.09 o 
  -6   0   1       26.37       48.24      5.70 o 
  -5   0   1       23.20       20.31      3.69 o 
  -4   0   1       34.60       60.74      2.84 o 
  -2   0   1      905.20      925.01     13.57 o 
  -1   0   1     1673.36     1626.78     20.75 o 
   0   0   1     1455.59     1235.76     24.05 o 
   1   0   1     1939.51     1740.37     54.14 o 
   2   0   1        3.87       -2.28      1.52 o 
   3   0   1        4.65        4.95      1.89 o 
   4   0   1      126.70      179.98      8.01 o 
   5   0   1      108.37       83.43      5.49 o 
   6   0   1       13.75       -0.21      1.17 o 
   7   0   1        0.89        2.68      3.79 o 
   8   0   1       68.14       76.94      7.61 o 
   9   0   1       12.88       13.21      5.71 o 
  -9   1   1        0.19       -1.32      4.38 o 
  -8   1   1        2.07       -3.22      3.65 o 
  -7   1   1       10.24       11.44      4.35 o 
  -6   1   1       24.75       27.16      4.39 o 
  -5   1   1      534.03      506.80     42.20 o 
  -4   1   1      123.23       67.06      3.64 o 
  -2   1   1      483.38      563.72     15.59 o 
  -1   1   1       19.51       45.83      1.46 o 
   0   1   1     5853.47     5520.02    113.51 o 
   1   1   1        2.51        9.55      1.52 o 
   2   1   1       14.94       25.16      2.72 o 
   3   1   1        6.55        7.03      2.16 o 
   4   1   1       17.19       23.27      3.50 o 
   5   1   1       65.74       77.69      5.88 o 
   6   1   1       41.53       64.87      6.37 o 
   7   1   1        0.06       -0.06      3.83 o 
   8   1   1        7.64        8.31      5.05 o 
   9   1   1        6.30       -3.97      4.86 o 
  -9   2   1        3.53        0.53      4.28 o 
  -8   2   1        1.17       -0.02      3.84 o 
  -7   2   1       18.19       15.91      2.47 o 
  -6   2   1        0.74       -0.23      1.02 o 
  -5   2   1      174.45      204.20      6.22 o 
  -4   2   1      240.76      237.70      6.47 o 
  -3   2   1      141.61      150.69     14.56 o 
  -2   2   1    17293.15    18151.51    374.25 o 
  -1   2   1        5.52       11.13      1.01 o 
   0   2   1     4024.76     3708.88     76.43 o 
   1   2   1     3605.85     3846.79     79.26 o 
   2   2   1      513.50      510.17     17.55 o 
   3   2   1      641.04      680.03     23.37 o 
   4   2   1       42.10       47.13      5.01 o 
   5   2   1       16.07       20.84      4.42 o 
   6   2   1        0.30       -3.29      3.91 o 
   7   2   1        0.96       -4.62      4.03 o 
   8   2   1        2.24        0.26      4.75 o 
   9   2   1       17.36       17.46      6.45 o 
  -9   3   1        4.26        7.51      4.39 o 
  -8   3   1        2.55        0.68      1.68 o 
  -7   3   1       32.53       34.85      3.34 o 
  -6   3   1       37.56       42.78      2.48 o 
  -5   3   1        4.34        3.31      1.31 o 
  -4   3   1      101.02      135.69      4.51 o 
  -3   3   1     1042.46     1160.30     25.11 o 
  -2   3   1     1865.69     2156.34     67.75 o 
  -1   3   1      921.09      919.46     25.76 o 
   0   3   1      271.66      293.44      7.01 o 
   1   3   1      555.71      523.32     18.00 o 
   2   3   1      106.35      100.58      5.87 o 
   3   3   1       97.02       88.73      5.88 o 
   4   3   1        4.62        1.46      3.15 o 
   5   3   1        6.17        6.38      4.25 o 
   6   3   1        0.35       -2.47      4.06 o 
   7   3   1       51.14       70.00      8.20 o 
   8   3   1        1.60       -2.97      4.85 o 
  -9   4   1        0.93        0.98      1.93 o 
  -8   4   1        0.01       -0.97      1.64 o 
  -7   4   1        3.06       -0.71      1.45 o 
  -6   4   1      200.52      205.31      9.92 o 
  -5   4   1       26.42       34.55      2.74 o 
  -4   4   1     5482.40     5988.42    124.15 o 
  -3   4   1      351.13      435.90     10.49 o 
  -2   4   1      686.05      719.90     23.23 o 
  -1   4   1        4.80       12.73      1.89 o 
   0   4   1        3.21        3.21      1.14 o 
   1   4   1      109.66      112.74      3.82 o 
   2   4   1      158.69      164.69      5.22 o 
   3   4   1      181.61      213.45     10.09 o 
   4   4   1       44.67       39.97      5.58 o 
   5   4   1       32.87       39.11      6.19 o 
   6   4   1        3.50       -0.94      4.74 o 
   7   4   1        2.78        2.44      4.93 o 
   8   4   1        1.01        3.30      5.84 o 
  -9   5   1        0.32        2.06      2.00 o 
  -8   5   1        0.54        0.78      1.48 o 
  -7   5   1        5.39        2.43      1.82 o 
  -6   5   1       16.88       16.69      2.36 o 
  -5   5   1        4.30        7.34      1.68 o 
  -4   5   1       66.36       73.42      3.31 o 
  -3   5   1       51.30       43.63      2.51 o 
  -2   5   1      452.95      477.10     11.31 o 
  -1   5   1        0.61        1.93      1.03 o 
   0   5   1        4.51        5.08      1.32 o 
   1   5   1       40.33       38.82      3.05 o 
   2   5   1      275.38      294.04      8.21 o 
   3   5   1       77.31       68.63      4.77 o 
   4   5   1       23.93       25.78      5.71 o 
   5   5   1      102.17       88.90      8.27 o 
   6   5   1       13.66       13.42      5.69 o 
   7   5   1        4.67        1.34      5.28 o 
  -9   6   1        6.41        6.49      3.58 o 
  -8   6   1       15.47        5.67      2.12 o 
  -7   6   1        1.20       -0.97      2.30 o 
  -6   6   1      500.17      487.74     12.87 o 
  -5   6   1        0.21       -0.05      1.29 o 
  -4   6   1      292.27      314.05      9.82 o 
  -3   6   1      377.08      391.11      9.97 o 
  -2   6   1      445.99      506.94     12.19 o 
  -1   6   1      113.43      126.92      4.24 o 
   0   6   1       55.25       58.26      2.92 o 
   1   6   1        7.20        4.75      1.64 o 
   2   6   1       68.35       57.01      3.43 o 
   3   6   1       47.95       56.19      3.76 o 
   4   6   1       21.26       30.62      3.55 o 
   5   6   1        5.85        5.54      2.53 o 
   6   6   1        0.01        3.59      5.41 o 
   7   6   1        4.17       -1.54      5.94 o 
  -9   7   1        1.29        1.46      2.60 o 
  -8   7   1        0.19        0.15      1.79 o 
  -7   7   1        0.88       -1.80      1.58 o 
  -6   7   1       16.59       15.78      2.51 o 
  -5   7   1        0.96        5.43      1.82 o 
  -4   7   1       48.83       44.90      3.04 o 
  -3   7   1        9.56       10.37      1.77 o 
  -2   7   1        0.27        1.39      1.27 o 
  -1   7   1       32.77       37.49      2.60 o 
   0   7   1        4.97        4.61      1.73 o 
   1   7   1        0.54        1.11      1.64 o 
   2   7   1        1.73        2.25      1.98 o 
   3   7   1      332.68      316.68      9.64 o 
   4   7   1       47.93       45.52      5.15 o 
   5   7   1        7.71        8.02      2.79 o 
   6   7   1        0.12       -0.25      2.37 o 
  -8   8   1       39.16       34.41      3.93 o 
  -7   8   1        8.13       14.61      2.75 o 
  -6   8   1       31.88       31.91      3.48 o 
  -5   8   1       24.27       23.59      2.71 o 
  -4   8   1        0.52       -0.07      1.36 o 
  -3   8   1        1.50        0.16      1.37 o 
  -2   8   1       13.10       16.68      4.54 o 
  -1   8   1       53.86       58.93      3.23 o 
   0   8   1       16.31       17.83      2.44 o 
   1   8   1       56.05       50.16      3.60 o 
   2   8   1      113.61      124.01      6.25 o 
   3   8   1        4.43        2.88      2.16 o 
   4   8   1        1.90        3.71      2.36 o 
   5   8   1        3.69        5.73      3.78 o 
  -8   9   1        0.11       -2.26      2.23 o 
  -7   9   1        5.67        4.00      2.24 o 
  -6   9   1       16.78       14.38      2.55 o 
  -5   9   1        9.91        7.06      2.08 o 
  -4   9   1       10.51        9.93      2.09 o 
  -3   9   1       18.63       19.55      3.37 o 
  -2   9   1       22.81       22.67      2.68 o 
  -1   9   1       10.92       12.37      2.19 o 
   0   9   1        1.80        4.41      1.95 o 
   1   9   1      109.60      120.96      7.99 o 
   2   9   1        4.78        4.24      2.20 o 
   3   9   1        7.71        9.57      2.70 o 
   4   9   1        3.83        4.36      2.55 o 
  -7  10   1        0.09        1.17      2.01 o 
  -6  10   1        0.39        0.58      1.90 o 
  -5  10   1       10.72        7.68      2.34 o 
  -4  10   1        6.44        7.13      2.14 o 
  -3  10   1        0.31       -0.68      1.68 o 
  -2  10   1       20.25       17.63      2.75 o 
  -1  10   1       29.59       30.27      3.19 o 
   0  10   1      110.82      111.89      5.19 o 
   1  10   1        2.23        3.32      4.63 o 
   2  10   1        3.15        3.98      3.51 o 
   3  10   1        0.53        1.68      2.37 o 
  -5  11   1        9.74       12.16      2.68 o 
  -4  11   1        0.21        1.10      1.96 o 
  -3  11   1        0.39        0.17      1.88 o 
  -2  11   1        0.19       -0.77      1.90 o 
  -1  11   1        7.45        5.67      2.26 o 
   0  11   1        3.15        4.64      2.22 o 
   1  11   1        9.39       15.80      2.83 o 
   2  11   1        1.24        4.08      3.53 o 
  -3  12   1        7.28        5.57      3.86 o 
  -2  12   1       22.94       32.49      5.64 o 
   0 -12   2        0.49        5.02      3.38 o 
   1 -12   2        1.84        6.37      3.36 o 
   2 -12   2        1.84        2.55      3.11 o 
   3 -12   2       20.13       22.09      5.09 o 
   4 -12   2        7.85       13.04      4.67 o 
  -2 -11   2        0.00        3.43      3.56 o 
  -1 -11   2        3.90        6.36      3.50 o 
   0 -11   2        2.61        3.07      3.44 o 
   1 -11   2        0.97       -0.37      2.63 o 
   2 -11   2        1.76        2.67      2.92 o 
   3 -11   2        2.77        1.07      3.14 o 
   4 -11   2        4.02        3.19      3.50 o 
   5 -11   2        4.62        8.45      3.73 o 
   6 -11   2        0.01       -1.90      3.04 o 
  -4 -10   2        0.26        5.08      4.37 o 
  -3 -10   2        9.43        7.09      4.35 o 
  -2 -10   2        2.90        4.33      3.75 o 
  -1 -10   2        3.61        0.02      3.19 o 
   0 -10   2        2.72        4.46      3.22 o 
   1 -10   2        0.73        0.97      2.58 o 
   2 -10   2        0.95        0.45      2.51 o 
   3 -10   2        1.19        0.43      2.65 o 
   4 -10   2      110.86      108.61      8.21 o 
   5 -10   2       66.62       56.85      6.82 o 
   6 -10   2        3.26       -1.30      3.00 o 
   7 -10   2        0.35       -2.36      2.94 o 
  -5  -9   2        4.99       13.55      5.49 o 
  -4  -9   2        1.26        8.52      4.76 o 
  -3  -9   2        4.19        0.14      3.61 o 
  -2  -9   2        8.23       14.41      4.47 o 
  -1  -9   2        4.80        4.62      1.89 o 
   0  -9   2        0.56        1.28      1.56 o 
   1  -9   2       16.71       19.83      2.26 o 
   2  -9   2       19.24       21.74      2.32 o 
   3  -9   2       12.49       12.11      2.00 o 
   4  -9   2       58.67       59.12      3.55 o 
   5  -9   2       15.57       14.82      4.40 o 
   6  -9   2        9.85        8.53      2.20 o 
   7  -9   2        3.53        6.08      2.36 o 
   8  -9   2        2.41        3.27      2.14 o 
  -6  -8   2        2.38        2.29      5.47 o 
  -5  -8   2        3.34        7.44      2.57 o 
  -4  -8   2       11.03       14.37      3.95 o 
  -3  -8   2        2.24        1.81      1.95 o 
  -2  -8   2        0.61       -0.90      1.79 o 
  -1  -8   2        0.03       -2.02      1.39 o 
   0  -8   2        1.58       -0.07      1.44 o 
   1  -8   2       21.62       27.49      2.41 o 
   2  -8   2      131.24      142.22      8.65 o 
   3  -8   2       57.20       67.11      5.57 o 
   4  -8   2       13.53       17.13      2.93 o 
   5  -8   2       51.10       49.16      5.36 o 
   6  -8   2       29.49       24.26      2.86 o 
   7  -8   2       26.84       35.94      6.57 o 
   8  -8   2        3.93        3.76      2.14 o 
  -6  -7   2        0.60        3.21      5.12 o 
  -5  -7   2        4.21       10.71      5.24 o 
  -4  -7   2       82.66       79.02      4.49 o 
  -3  -7   2       96.00       91.41      4.52 o 
  -2  -7   2        6.77        7.03      1.87 o 
  -1  -7   2       49.80       69.28      3.39 o 
   0  -7   2        8.81       10.16      1.58 o 
   1  -7   2       98.92       89.98     11.05 o 
   2  -7   2       20.28       22.51      2.21 o 
   3  -7   2       48.27       43.78      2.57 o 
   4  -7   2        1.37        1.06      1.16 o 
   5  -7   2      167.00      166.42      5.79 o 
   6  -7   2       80.79       80.37      4.11 o 
   7  -7   2       10.21       10.63      2.30 o 
   8  -7   2        2.84        3.21      2.73 o 
   9  -7   2        3.18        7.73      3.95 o 
  -7  -6   2        0.84       -5.14      5.10 o 
  -6  -6   2        0.69       -2.75      4.77 o 
  -5  -6   2       20.68       27.59      6.29 o 
  -4  -6   2       33.35       41.76      6.82 o 
  -3  -6   2        0.96        0.38      3.85 o 
  -2  -6   2        6.76       13.38      1.91 o 
  -1  -6   2       18.21       10.29      4.85 o 
   0  -6   2      391.61      492.80     11.57 o 
   1  -6   2      252.21      251.55      6.57 o 
   2  -6   2       31.42       13.73      1.60 o 
   3  -6   2        1.52        1.00      1.41 o 
   4  -6   2        3.30        3.35      1.25 o 
   5  -6   2      129.92      146.58      5.23 o 
   6  -6   2        2.41        1.86      1.64 o 
   7  -6   2       45.08       51.64      3.75 o 
   8  -6   2        5.83        4.88      2.04 o 
   9  -6   2        5.38        0.21      3.62 o 
  -8  -5   2        7.96       10.79      6.15 o 
  -7  -5   2        2.93        0.82      5.12 o 
  -6  -5   2       74.29       88.79      8.62 o 
  -5  -5   2        8.24       10.93      5.29 o 
  -4  -5   2        0.23       -1.48      1.33 o 
  -3  -5   2      155.88       20.32      3.24 o 
  -2  -5   2       96.69      102.17      6.80 o 
  -1  -5   2       29.82       37.52      2.23 o 
   0  -5   2       98.25      103.38      3.33 o 
   1  -5   2        5.14        3.69      1.05 o 
   2  -5   2        0.81        0.85      0.67 o 
   3  -5   2        9.74        4.39      1.66 o 
   4  -5   2      226.65      225.23      6.43 o 
   5  -5   2       69.41       84.30      3.98 o 
   6  -5   2      199.77      206.96      7.73 o 
   7  -5   2      147.78      119.27      5.17 o 
   8  -5   2        0.41        4.08      3.19 o 
   9  -5   2       15.71       16.28      4.86 o 
  -8  -4   2        0.93       -1.18      5.16 o 
  -7  -4   2       26.37       21.39      6.33 o 
  -6  -4   2      193.30      216.89     12.39 o 
  -5  -4   2        7.98        6.23      4.31 o 
  -4  -4   2       24.10       -0.15      1.10 o 
  -3  -4   2       23.32        1.78      0.92 o 
  -2  -4   2      693.92        0.51      0.50 o 
   0  -4   2       24.33       30.03      1.51 o 
   1  -4   2      254.72      288.08      4.69 o 
   2  -4   2       19.45       18.04      1.32 o 
   3  -4   2        0.03        0.36      0.50 o 
   4  -4   2        0.05       -0.81      0.54 o 
   5  -4   2       28.85       25.09      2.81 o 
   6  -4   2      260.27      270.42      8.02 o 
   7  -4   2       91.94       97.68      7.13 o 
   8  -4   2       53.45       79.42      4.97 o 
   9  -4   2        0.99        3.02      4.02 o 
  -8  -3   2       18.90       10.19      5.74 o 
  -7  -3   2       32.96       35.80      6.58 o 
  -6  -3   2        9.96       10.13      5.00 o 
  -5  -3   2       34.90       26.58      4.69 o 
  -4  -3   2       10.82       15.58      3.88 o 
  -3  -3   2       68.49       81.43      5.85 o 
  -2  -3   2      221.26      208.68      5.95 o 
  -1  -3   2      256.18        0.03      0.46 o 
   0  -3   2        2.32        2.05      0.46 o 
   1  -3   2        0.23        5.16      1.14 o 
   2  -3   2     1337.58     1433.54     28.74 o 
   3  -3   2      710.49      326.89     10.49 o 
   4  -3   2       32.97       27.74      1.49 o 
   5  -3   2       13.41        0.59      0.96 o 
   6  -3   2        1.06        0.55      1.29 o 
   7  -3   2       12.16       19.98      4.09 o 
   8  -3   2       36.61       38.29      5.95 o 
   9  -3   2        0.38       -1.51      3.48 o 
  -9  -2   2        0.57       -7.13      5.23 o 
  -8  -2   2       81.94       78.27      8.96 o 
  -7  -2   2        0.70       -0.13      4.40 o 
  -6  -2   2        4.87        5.71      4.36 o 
  -5  -2   2      291.00      317.75     13.66 o 
  -4  -2   2      179.38      202.75      9.46 o 
  -3  -2   2       15.61        8.66      2.68 o 
  -2  -2   2        0.97        0.38      2.30 o 
  -1  -2   2      113.17      153.93      3.27 o 
   0  -2   2      975.80      913.92     19.76 o 
   1  -2   2      434.14      540.02      9.43 o 
   2  -2   2      941.50     1032.67     22.28 o 
   3  -2   2       16.90       22.42      1.49 o 
   4  -2   2       57.28       69.46      2.98 o 
   5  -2   2        0.71       -0.84      1.01 o 
   6  -2   2      191.30        0.89      0.97 o 
   7  -2   2       88.10       92.44      7.27 o 
   8  -2   2       92.22       85.46      7.31 o 
   9  -2   2        0.41        3.72      4.25 o 
  -9  -1   2        3.69        3.12      5.32 o 
  -8  -1   2        4.59        8.21      5.02 o 
  -7  -1   2       17.16       18.07      5.16 o 
  -6  -1   2       38.12       47.34      6.02 o 
  -5  -1   2      374.26      404.93     16.14 o 
  -4  -1   2       65.92       55.31      2.79 o 
  -3  -1   2       20.19       43.87      1.85 o 
  -2  -1   2       26.95       26.42      1.30 o 
  -1  -1   2     1642.39     1536.99     22.08 o 
   0  -1   2     3236.55     3051.72     50.16 o 
   1  -1   2      829.55      924.60     19.77 o 
   2  -1   2        8.09       18.47      1.97 o 
   3  -1   2      317.85      347.27     12.62 o 
   4  -1   2        8.44       10.99      2.26 o 
   5  -1   2       16.68       12.50      3.22 o 
   6  -1   2       10.24        1.55      2.68 o 
   7  -1   2        2.14        3.34      3.67 o 
   8  -1   2        0.20       -1.47      4.05 o 
   9  -1   2       11.40        8.66      4.90 o 
  -9   0   2       15.00       28.90      6.60 o 
  -8   0   2       19.15       21.67      5.47 o 
  -7   0   2       36.01       26.49      5.40 o 
  -6   0   2        1.90        2.37      1.60 o 
  -5   0   2       20.65       22.91      2.34 o 
  -4   0   2      346.43      341.83      6.75 o 
  -3   0   2       92.52       99.46      2.90 o 
  -2   0   2       46.52       43.71      1.52 o 
  -1   0   2      656.12      582.68      8.62 o 
   0   0   2      707.57      836.87     14.00 o 
   1   0   2     1118.12     1066.68     33.57 o 
   2   0   2        1.52       -0.26      0.95 o 
   3   0   2      297.34      342.85     12.67 o 
   4   0   2      486.18      512.30     18.44 o 
   5   0   2        6.48        6.81      2.91 o 
   6   0   2        2.43        1.50      3.19 o 
   7   0   2        0.80       -0.92      3.55 o 
   8   0   2       39.41       39.20      6.78 o 
   9   0   2       55.69       64.74      8.58 o 
  -9   1   2        5.60        8.64      5.08 o 
  -8   1   2        0.27       -3.09      3.74 o 
  -7   1   2        8.56       10.91      2.38 o 
  -6   1   2        0.00       -1.19      1.18 o 
  -5   1   2       95.49      106.26      4.11 o 
  -4   1   2     1395.50     1533.57     26.26 o 
  -3   1   2      164.35      158.09      3.41 o 
  -2   1   2      919.02     1038.95     29.85 o 
  -1   1   2     1325.88     1328.00     27.65 o 
   0   1   2      266.04      313.95      5.69 o 
   1   1   2        4.26        2.65      0.93 o 
   2   1   2      131.33      129.32      5.68 o 
   3   1   2      407.43      392.10     14.27 o 
   4   1   2      103.00      126.66      6.76 o 
   5   1   2       41.69       54.83      5.45 o 
   6   1   2        0.00        1.86      3.90 o 
   7   1   2        0.22        4.57      4.34 o 
   8   1   2       47.08       56.34      7.95 o 
   9   1   2        8.90        9.17      6.15 o 
  -9   2   2       10.68        3.19      4.40 o 
  -8   2   2       15.41       26.79      3.29 o 
  -7   2   2       26.54       25.81      2.95 o 
  -5   2   2        4.47        9.17      2.84 o 
  -4   2   2      477.89      553.82     12.46 o 
   2   2   2      522.81      633.31     21.31 o 
   3   2   2      258.21      279.79     11.32 o 
   4   2   2        3.84        1.11      2.74 o 
   5   2   2        3.62        8.31      3.81 o 
   6   2   2        0.03        1.44      4.07 o 
   7   2   2        5.87       -0.50      4.34 o 
   8   2   2        5.07        1.61      5.26 o 
  -9   3   2        0.17        1.38      3.56 o 
  -8   3   2        0.99       -0.45      1.66 o 
  -7   3   2        1.03        0.60      1.47 o 
  -5   3   2      151.82      160.39      5.30 o 
  -4   3   2       55.16       76.33      6.49 o 
  -3   3   2      146.07      167.60      4.81 o 
  -2   3   2      108.93       84.63      2.85 o 
  -1   3   2       14.31       13.90      1.58 o 
   1   3   2       48.00       60.15      2.68 o 
   2   3   2       69.11       73.49      3.25 o 
   3   3   2      345.16      372.73     14.39 o 
   4   3   2       37.40       51.82      5.65 o 
   5   3   2       29.24       40.25      5.69 o 
   6   3   2       40.03       34.29      6.01 o 
   7   3   2        5.14       -3.34      4.23 o 
   8   3   2        2.03       -0.70      5.31 o 
  -9   4   2        5.18        3.16      2.64 o 
  -8   4   2       25.70       15.45      2.66 o 
  -7   4   2       10.04       10.06      2.20 o 
  -6   4   2       32.15       35.91      3.08 o 
  -5   4   2       34.10       44.63      2.88 o 
  -4   4   2     1188.10     1256.52     27.58 o 
  -3   4   2      228.57      254.33      7.51 o 
  -2   4   2      289.63      273.42      6.97 o 
  -1   4   2       25.22       28.85      3.13 o 
   0   4   2      234.85      261.44      6.73 o 
   1   4   2      455.14      452.13     14.44 o 
   2   4   2        5.25        2.92      1.61 o 
   3   4   2       33.85       36.28      2.99 o 
   4   4   2        3.72        8.02      4.01 o 
   5   4   2        4.43        3.23      4.53 o 
   6   4   2        6.86        3.94      4.89 o 
   7   4   2        0.52       -4.80      4.64 o 
   8   4   2        2.53       -3.88      5.05 o 
  -9   5   2        0.62        2.77      2.13 o 
  -8   5   2       15.83       11.66      2.48 o 
  -7   5   2        3.26        2.42      1.82 o 
  -6   5   2       18.75       16.86      2.37 o 
  -5   5   2        0.62       -0.88      1.24 o 
  -4   5   2      274.45      274.79      7.64 o 
  -3   5   2       82.49      107.39      3.91 o 
  -2   5   2       81.51       91.35      3.45 o 
  -1   5   2      105.04      112.51      3.81 o 
   0   5   2       22.38       25.41      2.14 o 
   1   5   2       81.27       76.72      3.46 o 
   2   5   2       36.55       36.70      2.99 o 
   3   5   2        8.42       11.13      2.25 o 
   4   5   2        0.12       -0.98      1.84 o 
   5   5   2       21.09       26.31      5.80 o 
   6   5   2        7.68        8.54      5.40 o 
   7   5   2        2.00        3.88      5.71 o 
  -9   6   2        0.40        3.28      4.11 o 
  -8   6   2        3.22        1.83      1.93 o 
  -7   6   2       16.40       14.31      2.49 o 
  -6   6   2      537.84      520.19     13.59 o 
  -5   6   2        0.97       -0.45      1.62 o 
  -4   6   2       71.42       71.71      3.45 o 
  -3   6   2       23.54       30.30      2.51 o 
  -2   6   2       40.51       43.89      6.11 o 
  -1   6   2       10.64       10.91      1.63 o 
   0   6   2        0.02       -0.68      1.23 o 
   1   6   2        3.41        5.73      1.78 o 
   2   6   2       11.80       13.16      2.25 o 
   3   6   2        6.71        6.43      2.24 o 
   4   6   2        3.47        5.38      2.32 o 
   5   6   2        3.42        3.00      2.38 o 
   6   6   2        0.09       -1.75      2.30 o 
   7   6   2        0.00       -2.24      3.71 o 
  -9   7   2        0.53        1.66      2.78 o 
  -8   7   2        0.82        0.42      1.83 o 
  -7   7   2        5.50        2.50      1.85 o 
  -6   7   2       15.11       20.77      2.81 o 
  -5   7   2       60.66       60.47      3.55 o 
  -4   7   2        8.01       11.30      2.09 o 
  -3   7   2        0.45       -1.73      1.61 o 
  -2   7   2        1.38        1.12      1.33 o 
  -1   7   2       34.06       36.35      3.37 o 
   0   7   2        0.36        1.02      1.47 o 
   1   7   2        0.69        2.79      1.73 o 
   2   7   2        6.32        6.33      2.27 o 
   3   7   2       79.45       82.64      4.65 o 
   4   7   2       11.93       14.27      3.02 o 
   5   7   2        0.60       -0.15      3.88 o 
   6   7   2        3.28        6.49      2.97 o 
  -8   8   2      116.20      113.21      5.70 o 
  -7   8   2        3.00        3.56      2.12 o 
  -6   8   2       25.16       22.73      2.90 o 
  -5   8   2        3.48        4.37      1.90 o 
  -4   8   2        0.06        0.99      1.52 o 
  -3   8   2       15.29       12.74      2.19 o 
  -2   8   2       20.90       21.34      2.50 o 
  -1   8   2       57.78       58.87      3.39 o 
   0   8   2       88.15       89.79      4.25 o 
   1   8   2       28.39       33.91      3.36 o 
   2   8   2       11.38       14.30      2.66 o 
   3   8   2        0.80        2.14      2.18 o 
   4   8   2        0.09       -0.62      3.62 o 
   5   8   2        2.70        1.50      2.52 o 
  -7   9   2       15.37       14.21      4.47 o 
  -6   9   2        6.20        2.54      1.95 o 
  -5   9   2        0.71       -0.40      1.76 o 
  -4   9   2        0.05        1.10      1.98 o 
  -3   9   2        5.30        3.79      1.82 o 
  -2   9   2        2.57        4.97      1.85 o 
  -1   9   2        7.58        8.00      2.32 o 
   0   9   2        5.99        8.40      5.28 o 
   1   9   2       71.63       79.11      4.46 o 
   2   9   2        7.10        7.78      2.55 o 
   3   9   2        2.55        0.62      2.08 o 
   4   9   2        0.28        4.11      4.53 o 
  -6  10   2        0.05        1.42      2.04 o 
  -5  10   2        2.73        3.02      2.03 o 
  -4  10   2        0.71       -1.25      3.20 o 
  -3  10   2        4.78        4.45      2.00 o 
  -2  10   2       18.79       20.62      2.88 o 
  -1  10   2       13.26       10.51      2.34 o 
   0  10   2        6.06       11.69      2.55 o 
   1  10   2       18.09       16.98      2.89 o 
   2  10   2        0.00        1.68      3.76 o 
   3  10   2        0.80        3.51      6.29 o 
  -5  11   2        2.38        6.24      3.22 o 
  -4  11   2        3.63        6.10      3.03 o 
  -3  11   2        0.01       -2.55      1.86 o 
  -2  11   2        1.71        1.24      2.16 o 
  -1  11   2       50.49       51.00      4.24 o 
   0  11   2        8.97        7.32      3.70 o 
   1  11   2        2.84        5.92      4.28 o 
   0 -12   3        0.06        4.89      3.48 o 
   1 -12   3        9.23        8.20      3.84 o 
   2 -12   3        1.61        2.44      3.11 o 
   3 -12   3        8.20       13.91      4.25 o 
   4 -12   3        8.45       12.61      4.42 o 
  -2 -11   3        0.84        1.48      3.23 o 
  -1 -11   3       13.41       17.10      4.49 o 
   0 -11   3        0.32        1.98      3.07 o 
   1 -11   3        0.02        0.93      3.04 o 
   2 -11   3        4.31        1.69      3.05 o 
   3 -11   3       11.21        6.46      3.60 o 
   4 -11   3       14.11       21.28      5.06 o 
   5 -11   3        0.16        3.50      3.41 o 
   6 -11   3        2.25        0.18      3.32 o 
  -4 -10   3        0.63        2.43      4.16 o 
  -3 -10   3        0.94       11.54      4.61 o 
  -2 -10   3        0.00        2.63      3.53 o 
  -1 -10   3        9.95        7.43      3.62 o 
   0 -10   3        0.45        7.35      3.27 o 
   1 -10   3        0.84       -2.00      2.21 o 
   2 -10   3        1.42        4.08      2.88 o 
   3 -10   3        1.81        3.56      3.05 o 
   4 -10   3       23.12       26.41      5.09 o 
   5 -10   3       35.37       29.74      5.34 o 
   6 -10   3        1.38       -0.28      2.89 o 
   7 -10   3       14.68       11.04      4.45 o 
  -5  -9   3        0.07        2.68      4.71 o 
  -4  -9   3        0.31        3.13      4.41 o 
  -3  -9   3        3.03        4.38      3.98 o 
  -2  -9   3        0.79        1.30      3.54 o 
  -1  -9   3       10.34       10.30      3.86 o 
   0  -9   3       19.19       19.33      4.19 o 
   1  -9   3        5.10        9.23      3.20 o 
   2  -9   3       22.55       22.80      4.17 o 
   3  -9   3       18.37       23.48      4.32 o 
   4  -9   3       65.59       68.37      6.17 o 
   5  -9   3       36.60       36.64      5.44 o 
   6  -9   3        6.01        2.95      3.37 o 
   7  -9   3        3.70        3.05      3.24 o 
   8  -9   3        1.82        0.67      3.51 o 
  -6  -8   3        1.92        1.45      4.88 o 
  -5  -8   3        0.07        3.30      4.76 o 
  -4  -8   3        3.61        4.34      4.42 o 
  -3  -8   3        3.88       -1.11      2.14 o 
  -2  -8   3        0.36       -0.82      1.54 o 
  -1  -8   3       19.26       14.02      2.63 o 
   0  -8   3       32.01       32.34      4.58 o 
   1  -8   3       17.79        8.72      4.18 o 
   2  -8   3       13.94       11.75      1.62 o 
   3  -8   3       14.91       22.07      2.14 o 
   4  -8   3        3.03        3.58      2.28 o 
   5  -8   3        2.63        2.71      2.44 o 
   6  -8   3       71.33       74.70      4.11 o 
   7  -8   3       24.21       15.36      2.73 o 
   8  -8   3        2.54        3.50      2.03 o 
  -6  -7   3        1.05        0.85      4.78 o 
  -5  -7   3        1.03        5.27      4.83 o 
  -4  -7   3        2.96       -2.04      3.88 o 
  -3  -7   3       36.79       27.65      3.42 o 
  -2  -7   3        1.36        1.52      2.04 o 
  -1  -7   3        0.53       -0.18      0.99 o 
   0  -7   3       78.71       79.14      3.13 o 
   1  -7   3       38.82       41.70      2.34 o 
   2  -7   3        4.75        6.30      1.17 o 
   3  -7   3        2.21        1.73      1.09 o 
   4  -7   3       70.92       70.69      3.29 o 
   5  -7   3      291.49      297.75      8.57 o 
   6  -7   3       44.02       41.96      3.48 o 
   7  -7   3        3.01        1.51      2.07 o 
   8  -7   3        0.25       -0.06      3.03 o 
   9  -7   3        0.77        3.04      3.38 o 
  -7  -6   3        9.11       15.12      6.10 o 
  -6  -6   3        9.04       13.87      5.75 o 
  -5  -6   3        4.29        4.62      4.83 o 
  -4  -6   3        8.37        8.14      4.81 o 
  -3  -6   3        2.49        3.68      1.11 o 
  -2  -6   3        0.34        3.00      1.84 o 
   0  -6   3      475.93      500.94     11.57 o 
   1  -6   3      817.45      854.37     15.35 o 
   2  -6   3        1.88        0.95      1.11 o 
   3  -6   3        6.02        4.75      1.61 o 
   4  -6   3       70.58       65.92      2.79 o 
   5  -6   3       29.63       35.28      2.76 o 
   6  -6   3        0.02        2.67      1.64 o 
   7  -6   3        5.89       11.28      3.80 o 
   8  -6   3        0.28       -2.07      2.67 o 
   9  -6   3        0.79       -0.79      3.29 o 
  -8  -5   3        0.27        3.13      5.72 o 
  -7  -5   3        2.37       -2.42      5.57 o 
  -6  -5   3        4.44        1.43      4.73 o 
  -5  -5   3       18.81       12.05      5.48 o 
  -4  -5   3        5.38        4.60      3.83 o 
  -3  -5   3       44.98        2.52      1.33 o 
  -2  -5   3       52.35       40.62      4.80 o 
  -1  -5   3       65.92       52.39      2.26 o 
   0  -5   3        0.22        1.31      0.67 o 
   1  -5   3        0.30        1.19      0.34 o 
   2  -5   3      415.33      418.51      9.28 o 
   4  -5   3       75.88       86.11      3.04 o 
   5  -5   3       58.08       49.31      2.39 o 
   6  -5   3      288.26      274.80     12.90 o 
   7  -5   3      110.24      116.69      8.00 o 
   8  -5   3        7.79        9.82      3.75 o 
   9  -5   3        0.51       -1.53      2.49 o 
  -8  -4   3        2.78       -4.33      5.16 o 
  -7  -4   3        0.69        1.04      5.09 o 
  -6  -4   3        2.48        1.98      4.76 o 
  -5  -4   3       20.58       20.20      5.40 o 
  -4  -4   3        0.01        0.03      3.86 o 
  -3  -4   3       29.08       30.75      4.75 o 
  -2  -4   3      988.72     1130.83     25.35 o 
  -1  -4   3      353.32      330.21     24.57 o 
   0  -4   3      775.98      821.70     18.52 o 
   1  -4   3        5.58       10.11      0.72 o 
   2  -4   3      226.35      245.63      4.98 o 
   3  -4   3        3.78        2.39      0.67 o 
   4  -4   3      145.75      139.02      9.47 o 
   5  -4   3        4.00        5.17      2.38 o 
   6  -4   3       73.55       53.92      4.74 o 
   7  -4   3       24.82       20.65      4.10 o 
   8  -4   3        0.11        2.22      2.97 o 
   9  -4   3        0.44        1.53      3.72 o 
  -8  -3   3        9.41        5.76      5.63 o 
  -7  -3   3       11.79        7.48      5.40 o 
  -6  -3   3        4.27        1.05      4.46 o 
  -5  -3   3       21.27       25.95      5.18 o 
  -4  -3   3        0.41       -3.25      3.13 o 
  -3  -3   3      220.16      246.84      7.67 o 
  -2  -3   3      182.31      193.23      5.70 o 
  -1  -3   3      327.40      307.19     15.28 o 
   0  -3   3     1026.11     1117.75     32.98 o 
   1  -3   3      234.75      229.01      5.12 o 
   2  -3   3      495.66      604.77     13.78 o 
   3  -3   3      283.06      321.20      7.96 o 
   4  -3   3      193.04      177.88      5.08 o 
   5  -3   3       11.28       14.54      1.42 o 
   6  -3   3        4.41        3.26      2.07 o 
   7  -3   3      125.60      122.34      7.87 o 
   8  -3   3       81.42       72.59      7.17 o 
   9  -3   3        1.00       -0.97      3.58 o 
  -9  -2   3        2.12       -2.34      5.36 o 
  -8  -2   3        9.07       13.71      5.93 o 
  -7  -2   3        5.30        1.40      4.43 o 
  -6  -2   3       12.44       21.25      5.53 o 
  -5  -2   3       78.67       82.61      7.27 o 
  -4  -2   3      160.87      198.75      6.03 o 
  -3  -2   3      318.08      367.61      9.65 o 
  -1  -2   3        0.20       -0.34      0.33 o 
   0  -2   3        2.53        9.77      2.00 o 
   1  -2   3      239.00      292.42      7.10 o 
   2  -2   3      447.01      434.62     13.53 o 
   3  -2   3      458.92      475.26     11.07 o 
   4  -2   3       54.31       62.10      4.32 o 
   5  -2   3       91.84      112.88      6.45 o 
   6  -2   3       45.05       42.56      4.52 o 
   7  -2   3       97.47      105.79      7.86 o 
   8  -2   3       43.95       35.40      5.80 o 
   9  -2   3        1.24       -1.15      4.15 o 
  -9  -1   3        1.12       -7.07      4.72 o 
  -8  -1   3        2.03       -0.49      4.42 o 
  -7  -1   3        3.50        4.79      4.24 o 
  -6  -1   3       11.99       19.23      4.56 o 
  -5  -1   3        0.65        1.67      1.36 o 
  -4  -1   3      181.24      161.25      5.03 o 
  -3  -1   3       37.44       42.31      1.74 o 
  -2  -1   3        6.65        8.41      0.86 o 
  -1  -1   3      159.85      184.77      3.16 o 
   0  -1   3     1226.82     1334.84     22.20 o 
   1  -1   3     4372.60     4585.16    142.04 o 
   2  -1   3       12.53        7.96      1.47 o 
   3  -1   3      432.68      463.51     16.35 o 
   4  -1   3      147.56      142.20      6.90 o 
   5  -1   3      209.97      187.49      9.42 o 
   6  -1   3       99.16       98.07      6.98 o 
   7  -1   3        3.48        2.87      3.60 o 
   8  -1   3        6.44        6.25      4.44 o 
   9  -1   3        8.57        6.41      4.83 o 
  -9   0   3        0.68       -1.49      4.51 o 
  -8   0   3       10.80       13.24      5.15 o 
  -7   0   3        5.96        5.03      4.24 o 
  -6   0   3       13.95       23.60      2.70 o 
  -5   0   3      128.62      129.58      3.50 o 
  -4   0   3      178.93      185.69      4.26 o 
  -3   0   3      153.14      188.99      4.81 o 
  -2   0   3       69.32       71.07      2.02 o 
  -1   0   3      182.71      239.37      4.59 o 
   0   0   3      590.26      638.92     10.95 o 
   1   0   3      332.21      383.29      8.61 o 
   2   0   3      176.42      236.72      8.75 o 
   3   0   3      416.63      415.89     15.07 o 
   4   0   3      979.52     1095.09     36.52 o 
   5   0   3      104.87       98.45      6.26 o 
   6   0   3        2.36        9.30      3.86 o 
   7   0   3        0.52       -0.26      3.54 o 
   8   0   3       10.76       11.32      5.05 o 
   9   0   3        6.35        7.84      5.36 o 
  -9   1   3        0.49        0.50      4.62 o 
  -8   1   3        0.09       -0.28      1.83 o 
  -7   1   3        0.23        1.87      2.18 o 
  -6   1   3       14.39       16.18      3.48 o 
  -5   1   3        9.06       11.21      1.12 o 
  -4   1   3       69.39       87.74      2.52 o 
  -3   1   3      344.90      322.51      6.26 o 
  -2   1   3     1104.82     1140.44     36.38 o 
  -1   1   3     1679.74     1732.95     48.57 o 
   0   1   3      168.56      195.87      3.75 o 
   1   1   3      182.84      215.48      5.32 o 
   2   1   3      110.47      125.61      5.52 o 
   3   1   3      244.88      244.92      9.84 o 
   4   1   3       18.63       14.07      3.23 o 
   5   1   3      133.24      146.37      8.22 o 
   6   1   3       10.78       16.86      4.81 o 
   7   1   3        1.28        2.30      4.05 o 
   8   1   3        8.81       19.52      5.70 o 
   9   1   3        0.80        0.48      5.21 o 
  -9   2   3        5.31        4.31      2.47 o 
  -8   2   3        0.16       -1.54      1.81 o 
  -7   2   3       34.14       42.64      3.62 o 
  -6   2   3       11.16       11.06      2.05 o 
  -5   2   3       21.93       24.00      1.52 o 
  -4   2   3        7.75       12.17      1.06 o 
  -3   2   3        4.54        6.31      1.22 o 
  -2   2   3      259.30      271.81      6.57 o 
  -1   2   3      117.55      100.91      2.80 o 
   0   2   3       19.97       28.78      1.61 o 
   1   2   3       15.73       22.94      1.67 o 
   2   2   3     2625.29     2897.64     60.62 o 
   3   2   3       11.61       13.78      2.94 o 
   4   2   3      214.04      242.47     10.79 o 
   5   2   3        1.45        3.52      3.77 o 
   6   2   3       10.34       12.89      4.68 o 
   7   2   3        0.52        6.55      4.72 o 
   8   2   3        2.69        8.65      5.43 o 
  -9   3   3        0.51       -1.01      1.93 o 
  -8   3   3        0.38        1.61      1.92 o 
  -7   3   3        0.02        2.61      1.72 o 
  -6   3   3        1.98        0.81      1.80 o 
  -5   3   3      190.72      205.34      5.53 o 
  -1   3   3      104.64       89.95      3.70 o 
   0   3   3        8.32        8.59      2.16 o 
   1   3   3       86.25       89.06      9.11 o 
   2   3   3       42.14       60.79      3.77 o 
   3   3   3       38.01       46.15      2.94 o 
   4   3   3        5.61        3.40      3.36 o 
   5   3   3       35.51       41.10      5.91 o 
   6   3   3        2.95        4.90      4.57 o 
   7   3   3        0.01        2.82      4.78 o 
   8   3   3        0.21       -5.81      5.11 o 
  -9   4   3        0.31        1.28      2.06 o 
  -8   4   3       17.67       17.20      2.82 o 
  -7   4   3       10.11        9.14      2.21 o 
  -6   4   3        1.40        1.55      1.63 o 
  -5   4   3        4.44        1.60      1.22 o 
  -4   4   3       50.12       57.89      2.91 o 
  -3   4   3       30.34       34.09      2.08 o 
  -2   4   3       24.33       20.13      1.62 o 
  -1   4   3       54.61       51.63      3.08 o 
   0   4   3      763.12      779.53     17.43 o 
   1   4   3      118.05      122.53      4.29 o 
   2   4   3        0.00       -1.23      1.30 o 
   3   4   3       44.57       53.26      3.41 o 
   4   4   3        0.91       -0.51      2.25 o 
   5   4   3       62.30       65.21      7.59 o 
   6   4   3       41.74       33.04      6.68 o 
   7   4   3        0.15       -1.66      4.75 o 
  -9   5   3        1.39        0.14      1.95 o 
  -8   5   3        0.11       -0.43      1.80 o 
  -7   5   3       39.63       39.64      3.81 o 
  -6   5   3        3.44        3.00      1.71 o 
  -5   5   3      208.33      201.90      6.45 o 
  -4   5   3      175.58      174.00      5.53 o 
  -3   5   3        4.21        5.79      1.30 o 
  -2   5   3       44.26       42.23      2.36 o 
  -1   5   3       50.62       65.65      2.90 o 
   0   5   3       17.70       17.68      1.93 o 
   1   5   3      193.46      199.95      6.05 o 
   2   5   3        3.40       -0.38      1.59 o 
   3   5   3        3.01        3.25      1.92 o 
   4   5   3       34.28       30.39      3.39 o 
   5   5   3        4.66        4.46      3.15 o 
   6   5   3        1.00        1.65      2.40 o 
   7   5   3        1.83        2.88      5.91 o 
  -9   6   3        0.00        0.00      2.03 o 
  -8   6   3       16.64       25.01      3.99 o 
  -7   6   3        6.84        3.47      1.97 o 
  -6   6   3      101.31      101.18      5.18 o 
  -5   6   3        1.44        2.56      1.53 o 
  -4   6   3        0.11       -0.62      1.23 o 
  -3   6   3       13.81       16.30      1.98 o 
  -2   6   3      174.37      174.72      7.56 o 
  -1   6   3      121.99      112.94      4.12 o 
   0   6   3        1.17        1.40      2.97 o 
   1   6   3        3.72        4.57      1.74 o 
   2   6   3        0.37        1.04      1.84 o 
   3   6   3        0.65        0.17      2.00 o 
   4   6   3       12.93       11.41      2.69 o 
   5   6   3        0.02        0.72      2.28 o 
   6   6   3       13.71       17.65      3.61 o 
  -8   7   3        2.42        3.72      2.66 o 
  -7   7   3       67.60       72.21      4.36 o 
  -6   7   3       92.88       86.34      5.44 o 
  -5   7   3       11.05       14.01      2.21 o 
  -4   7   3        3.06        2.76      1.48 o 
  -3   7   3        3.21        1.71      1.44 o 
  -2   7   3        8.37       10.43      1.82 o 
  -1   7   3       19.18       20.13      2.22 o 
   0   7   3        7.30        6.53      1.85 o 
   1   7   3        0.21       -1.58      1.64 o 
   2   7   3        0.06        0.98      1.90 o 
   3   7   3        0.11        0.71      2.18 o 
   4   7   3        1.11       -3.10      2.07 o 
   5   7   3        2.94        1.79      2.51 o 
   6   7   3        0.06        2.30      2.75 o 
  -8   8   3       69.69       58.16      4.82 o 
  -7   8   3        1.87        2.49      2.12 o 
  -6   8   3       29.00       24.88      3.10 o 
  -5   8   3        1.29        2.95      2.77 o 
  -4   8   3       36.70       41.01      3.19 o 
  -3   8   3       50.10       50.59      3.40 o 
  -2   8   3        0.00       -0.34      1.46 o 
  -1   8   3        2.62        0.78      1.40 o 
   0   8   3        2.76        2.88      1.79 o 
   1   8   3        2.04        5.70      2.08 o 
   2   8   3        9.44        9.12      2.39 o 
   3   8   3        0.26        5.31      6.16 o 
   4   8   3        1.32        1.72      3.64 o 
   5   8   3        0.00       -1.60      2.48 o 
  -7   9   3        0.89        4.76      3.25 o 
  -6   9   3       17.27       13.51      3.81 o 
  -5   9   3       10.99       13.11      2.47 o 
  -4   9   3        0.33       -1.21      1.59 o 
  -3   9   3       12.31       15.05      2.79 o 
  -2   9   3        1.37        2.38      1.67 o 
  -1   9   3        0.92        0.85      1.59 o 
   0   9   3        0.01        0.79      1.69 o 
   1   9   3       21.18       20.76      4.44 o 
   2   9   3        0.02        3.25      5.57 o 
   3   9   3        0.01        0.87      4.25 o 
   4   9   3        3.75        5.53      4.88 o 
  -6  10   3        7.36        7.44      3.22 o 
  -5  10   3        9.75        7.22      3.07 o 
  -4  10   3        1.64        4.67      2.88 o 
  -3  10   3        0.05        2.88      2.77 o 
  -2  10   3        5.82        8.32      3.06 o 
  -1  10   3       11.26       15.63      3.70 o 
   0  10   3        0.96        2.10      2.03 o 
   1  10   3        2.61        5.08      2.84 o 
   2  10   3        1.41        7.17      2.55 o 
  -4  11   3        1.49        4.85      3.01 o 
  -3  11   3        0.05       -3.37      2.55 o 
  -2  11   3        2.31       -3.77      2.52 o 
  -1  11   3       22.01       21.96      4.30 o 
   0  11   3        0.42        2.72      2.84 o 
   0 -12   4        2.30        2.98      3.44 o 
   1 -12   4       13.67       20.87      4.86 o 
   2 -12   4        0.14        0.75      2.99 o 
   3 -12   4       15.41       13.22      4.26 o 
   4 -12   4       10.46        4.77      3.84 o 
  -2 -11   4        4.41        5.85      3.63 o 
  -1 -11   4        0.26        1.85      3.29 o 
   0 -11   4        1.58        6.47      3.42 o 
   1 -11   4        0.07        0.37      2.82 o 
   2 -11   4        1.86        0.07      2.86 o 
   3 -11   4        0.30        0.21      2.91 o 
   4 -11   4        1.00        0.77      3.07 o 
   5 -11   4        0.33        0.66      3.20 o 
   6 -11   4        2.13        1.46      3.66 o 
  -4 -10   4        0.01        0.99      3.93 o 
  -3 -10   4        3.57        1.55      3.51 o 
  -2 -10   4        0.72       -0.40      2.97 o 
  -1 -10   4       67.04       54.13      6.76 o 
   0 -10   4        0.04       -1.28      2.65 o 
   1 -10   4        7.37        5.49      3.27 o 
   2 -10   4        0.34       -0.67      2.43 o 
   3 -10   4        1.32        4.20      3.06 o 
   4 -10   4        7.18        9.07      3.70 o 
   5 -10   4        4.29        7.11      3.59 o 
   6 -10   4        1.53        1.46      3.22 o 
   7 -10   4        2.73       -0.30      3.19 o 
  -5  -9   4        0.10        1.05      4.02 o 
  -4  -9   4        0.83        5.52      4.26 o 
  -3  -9   4        9.73       17.34      4.94 o 
  -2  -9   4        1.17       -1.79      3.12 o 
  -1  -9   4        1.93        3.42      3.31 o 
   0  -9   4        5.49        5.23      3.03 o 
   1  -9   4       17.58       22.84      4.26 o 
   2  -9   4       41.98       46.88      5.68 o 
   3  -9   4       17.27       25.34      4.57 o 
   4  -9   4        3.79        6.44      3.29 o 
   5  -9   4       21.85       20.29      4.48 o 
   6  -9   4        0.43       -1.14      2.68 o 
   7  -9   4        0.70       -0.73      2.95 o 
  -6  -8   4        0.16        1.76      4.50 o 
  -5  -8   4        2.90        2.51      4.33 o 
  -4  -8   4        0.02       -0.25      3.74 o 
  -3  -8   4       38.21       26.35      5.18 o 
  -2  -8   4        3.40       -0.12      3.12 o 
  -1  -8   4        0.84       -0.97      2.61 o 
   0  -8   4       31.68       34.48      4.84 o 
   1  -8   4        1.40        2.62      2.40 o 
   2  -8   4        0.52       -1.12      2.03 o 
   3  -8   4        0.14        0.31      2.32 o 
   4  -8   4        0.84        1.50      2.49 o 
   5  -8   4       57.38       58.63      5.88 o 
   6  -8   4        0.09        2.46      2.92 o 
   7  -8   4       29.81       25.57      5.09 o 
   8  -8   4        1.51        2.47      3.52 o 
  -6  -7   4        0.24        2.93      4.73 o 
  -5  -7   4        2.09        5.77      4.77 o 
  -4  -7   4        2.27        6.54      4.21 o 
  -3  -7   4        0.01       -0.23      1.47 o 
  -2  -7   4        2.53       -0.86      2.01 o 
  -1  -7   4        1.32        2.52      1.25 o 
   0  -7   4      161.60      166.66      7.26 o 
   1  -7   4        0.26       -0.21      0.75 o 
   2  -7   4       42.56       43.46      2.71 o 
   3  -7   4        0.43       -0.10      0.98 o 
   4  -7   4        4.02        3.79      1.04 o 
   5  -7   4        4.55        5.68      1.24 o 
   6  -7   4      186.49      195.97     10.79 o 
   7  -7   4       11.14       15.73      4.15 o 
   8  -7   4        4.88        4.85      3.44 o 
  -7  -6   4        0.56        0.75      5.26 o 
  -6  -6   4        0.67       -6.97      4.64 o 
  -5  -6   4       25.01       19.14      5.71 o 
  -4  -6   4        2.03       -3.57      4.03 o 
  -3  -6   4        9.49        8.17      3.96 o 
  -2  -6   4       26.14       22.55      3.61 o 
  -1  -6   4        1.09       -0.41      0.69 o 
   0  -6   4       13.05        9.08      1.73 o 
   1  -6   4      144.49      158.82      3.66 o 
   2  -6   4      169.53      185.86      4.24 o 
   3  -6   4      117.22      122.41      6.65 o 
   4  -6   4        0.18        2.27      0.75 o 
   5  -6   4      118.98      102.71      4.13 o 
   6  -6   4        3.36        5.08      2.84 o 
   7  -6   4        0.39        0.79      2.70 o 
   8  -6   4        0.00        0.91      2.93 o 
   9  -6   4        2.41        0.58      3.30 o 
  -7  -5   4        0.89        0.31      5.36 o 
  -6  -5   4        1.29        0.84      5.38 o 
  -5  -5   4       18.89       17.20      5.71 o 
  -4  -5   4        0.71       -1.22      4.19 o 
  -3  -5   4        5.01        2.31      1.71 o 
  -2  -5   4       46.09       60.88      4.30 o 
  -1  -5   4       10.93       11.99      1.04 o 
   0  -5   4        0.63        4.43      1.29 o 
   1  -5   4       60.48       75.53      3.34 o 
   2  -5   4       58.96       57.01      2.10 o 
   3  -5   4       31.57       30.07      2.63 o 
   4  -5   4      362.66      349.21     11.80 o 
   5  -5   4       23.96       23.33      2.36 o 
   6  -5   4        1.63        0.59      2.36 o 
   7  -5   4       17.46       20.61      4.21 o 
   8  -5   4        0.24        0.60      2.69 o 
   9  -5   4        0.27       -2.72      2.84 o 
  -8  -4   4        0.08        0.50      5.47 o 
  -7  -4   4        1.42       -1.70      5.05 o 
  -6  -4   4        1.50       -1.23      4.71 o 
  -5  -4   4        6.09        7.91      4.88 o 
  -4  -4   4        6.27        6.47      4.33 o 
  -3  -4   4       60.40       68.44      5.44 o 
  -2  -4   4       76.47       95.54      4.02 o 
  -1  -4   4      220.75      233.86      4.85 o 
   0  -4   4        0.18        2.03      1.41 o 
   1  -4   4        7.24        5.64      1.16 o 
   2  -4   4     1191.21     1310.75     22.67 o 
   3  -4   4     1368.76     1502.91     32.88 o 
   4  -4   4        0.01        1.07      1.00 o 
   5  -4   4        0.22       -1.14      1.21 o 
   6  -4   4        0.00       -1.45      1.99 o 
   7  -4   4       31.14       35.28      5.26 o 
   8  -4   4       24.45       35.09      5.47 o 
   9  -4   4        6.40        2.70      4.01 o 
  -8  -3   4        3.49       -0.38      5.33 o 
  -7  -3   4       22.96       16.69      5.72 o 
  -6  -3   4        0.09        4.21      5.10 o 
  -5  -3   4        1.54        7.88      4.63 o 
  -4  -3   4       26.10       32.52      2.81 o 
  -3  -3   4      124.39      113.29      4.50 o 
  -2  -3   4        5.05        5.15      1.45 o 
  -1  -3   4        9.80       14.65      1.18 o 
   1  -3   4      173.38      180.71      3.36 o 
   2  -3   4      332.89      288.31      7.45 o 
   3  -3   4       71.62       61.17      2.80 o 
   4  -3   4       94.85      100.03      3.65 o 
   5  -3   4       21.03       22.28      1.92 o 
   6  -3   4        0.89       -0.83      2.10 o 
   7  -3   4        0.00        1.25      2.61 o 
   8  -3   4        0.02       -0.14      3.62 o 
   9  -3   4        0.53       -3.69      3.42 o 
  -9  -2   4        0.42       -7.67      5.11 o 
  -8  -2   4        2.11        0.82      4.92 o 
  -7  -2   4        1.79        2.72      4.59 o 
  -6  -2   4        0.19        7.52      4.64 o 
  -5  -2   4       28.76       26.65      4.84 o 
  -4  -2   4      327.39      361.70      7.50 o 
  -3  -2   4      313.27      297.10      6.19 o 
  -2  -2   4      243.33      256.56      6.16 o 
  -1  -2   4       77.31       87.24      1.87 o 
   0  -2   4      545.18      548.37      9.43 o 
   1  -2   4      554.50      535.44      9.62 o 
   2  -2   4      139.45      172.31      6.55 o 
   3  -2   4      585.07      702.39     15.98 o 
   4  -2   4       71.20      109.15      6.08 o 
   5  -2   4       41.41       42.40      4.11 o 
   6  -2   4       26.96       32.91      4.52 o 
   7  -2   4       13.33       15.80      4.45 o 
   8  -2   4        5.95        4.95      3.96 o 
   9  -2   4        0.01       -1.47      4.26 o 
  -9  -1   4       10.55        9.12      5.92 o 
  -8  -1   4        0.82       -3.80      4.85 o 
  -7  -1   4        0.03       -5.14      3.99 o 
  -6  -1   4       24.81       23.45      4.35 o 
  -5  -1   4       13.66       16.84      1.63 o 
  -4  -1   4       18.46       23.45      1.64 o 
  -3  -1   4        2.07        1.98      0.81 o 
  -2  -1   4        0.33        0.48      0.57 o 
  -1  -1   4      223.40      186.60      4.66 o 
   0  -1   4     1588.46     1666.51     27.78 o 
   1  -1   4        1.27        0.52      0.63 o 
   2  -1   4      689.26      511.44     17.47 o 
   3  -1   4      451.83      528.80     18.57 o 
   4  -1   4      247.54      267.28     10.96 o 
   5  -1   4       41.23       35.32      4.77 o 
   6  -1   4        8.79        6.50      3.54 o 
   7  -1   4        0.02       -2.48      3.02 o 
   8  -1   4        3.45        8.40      4.56 o 
   9  -1   4        0.70        0.25      4.35 o 
  -9   0   4        0.01       -2.22      5.01 o 
  -8   0   4        3.64       -2.11      4.06 o 
  -7   0   4        3.03        1.89      1.84 o 
  -6   0   4      156.83      162.73      5.36 o 
  -5   0   4      206.68      228.00      6.85 o 
  -4   0   4      160.21      153.38      4.85 o 
  -3   0   4       28.35       31.54      2.01 o 
  -2   0   4      220.91      252.36      6.22 o 
  -1   0   4      695.29      764.69     22.46 o 
   0   0   4     1350.96     1385.08     28.99 o 
   1   0   4      643.89      714.24     15.52 o 
   2   0   4       24.45       29.40      2.43 o 
   3   0   4      102.30       88.41      5.14 o 
   4   0   4        9.08        7.17      2.63 o 
   5   0   4        4.72        8.93      3.11 o 
   6   0   4        2.42        3.18      3.55 o 
   7   0   4        0.94        0.20      3.75 o 
   8   0   4       20.52       12.58      5.19 o 
   9   0   4        4.17        4.21      5.24 o 
  -9   1   4        3.82        3.54      4.85 o 
  -8   1   4       10.32       11.41      2.77 o 
  -7   1   4       22.46       29.16      3.26 o 
  -6   1   4        0.11        0.53      2.60 o 
  -5   1   4       27.14       27.40      1.77 o 
  -4   1   4       29.93       28.59      1.95 o 
  -3   1   4       86.57       84.01      2.46 o 
  -2   1   4       71.20       69.74      2.46 o 
  -1   1   4       88.81       71.64      3.61 o 
   0   1   4       80.32      107.88      4.67 o 
   1   1   4       25.37       19.87      1.45 o 
   2   1   4       16.12       15.16      3.36 o 
   3   1   4      255.60      257.44     10.33 o 
   4   1   4      622.39      659.86     23.45 o 
   5   1   4       69.98       68.22      5.89 o 
   6   1   4       15.97       16.22      4.77 o 
   7   1   4        0.02       -3.22      4.18 o 
   8   1   4       14.51        6.53      5.52 o 
  -9   2   4        5.75        7.91      2.79 o 
  -8   2   4       28.17       30.38      3.58 o 
  -7   2   4       25.67       25.96      3.44 o 
  -6   2   4       58.30       69.51      4.32 o 
  -5   2   4        0.10        0.38      0.83 o 
  -4   2   4       16.00       21.07      1.46 o 
  -3   2   4       40.91       46.93      2.27 o 
  -2   2   4      771.76      773.71     16.89 o 
  -1   2   4      605.90      539.89     16.65 o 
   0   2   4      515.30      577.67     12.80 o 
   1   2   4      515.54      493.64     11.40 o 
   2   2   4      101.97      129.72      4.26 o 
   3   2   4       12.40        8.54      1.86 o 
   4   2   4        1.19        1.92      3.14 o 
   5   2   4        1.10        1.86      3.95 o 
   6   2   4       15.69       12.45      4.73 o 
   7   2   4        1.56        0.35      4.51 o 
   8   2   4        0.61        1.40      5.02 o 
  -9   3   4        5.12        4.63      2.54 o 
  -8   3   4        4.74        3.91      2.07 o 
  -7   3   4        9.46        4.43      2.03 o 
  -6   3   4        4.69        3.94      1.78 o 
  -5   3   4        2.84        1.57      0.82 o 
  -4   3   4       65.63       67.02      9.80 o 
  -3   3   4      449.95      479.60     11.29 o 
  -2   3   4        0.19        0.26      0.68 o 
  -1   3   4       22.54       17.69      4.57 o 
   0   3   4       22.22       25.25      1.79 o 
   1   3   4      260.34      284.85     11.62 o 
   2   3   4      410.33      352.37     32.82 o 
   3   3   4        0.41        0.66      0.76 o 
   4   3   4       20.02       17.82      4.39 o 
   5   3   4       37.11       38.10      5.96 o 
   6   3   4        0.30       -1.33      4.26 o 
   7   3   4        0.45       -1.99      4.70 o 
   8   3   4        1.39       -6.59      4.78 o 
  -9   4   4       17.68       16.74      3.07 o 
  -8   4   4        6.61        3.92      2.07 o 
  -7   4   4        2.49        1.36      1.65 o 
  -6   4   4       14.92       17.21      2.43 o 
  -3   4   4        2.07        3.73      1.42 o 
  -2   4   4        3.48        3.10      0.76 o 
  -1   4   4      198.51      164.85     27.61 o 
   0   4   4       49.37       74.55      2.95 o 
   1   4   4       47.32       55.13      3.02 o 
   2   4   4      113.57      128.95      7.28 o 
   3   4   4       15.11       14.18      4.15 o 
   4   4   4        1.19        1.39      1.95 o 
   5   4   4       10.81       11.94      2.65 o 
   6   4   4        0.23        4.33      4.88 o 
   7   4   4        3.66        9.29      5.95 o 
  -9   5   4        0.05       -0.63      1.98 o 
  -8   5   4       15.42       10.34      3.28 o 
  -7   5   4        1.43        3.51      1.87 o 
  -6   5   4       21.08       32.47      3.02 o 
  -5   5   4      144.26      163.66      5.68 o 
  -4   5   4        2.10        1.11      1.47 o 
  -3   5   4        9.34        9.41      1.48 o 
  -2   5   4        0.02       -1.11      1.30 o 
  -1   5   4       90.28       84.47      3.25 o 
   0   5   4      364.86      365.31      9.32 o 
   1   5   4        0.08        0.25      1.52 o 
   2   5   4        8.85       10.88      3.34 o 
   3   5   4        6.05        8.21      2.63 o 
   4   5   4        0.02       -1.45      1.98 o 
   5   5   4        0.00       -1.40      2.11 o 
   6   5   4        8.08        7.44      3.50 o 
   7   5   4        0.14       -2.48      4.76 o 
  -8   6   4        1.08        4.32      2.24 o 
  -7   6   4       10.49       11.19      2.32 o 
  -6   6   4        8.69        6.72      1.97 o 
  -5   6   4       37.19       39.69      3.05 o 
  -4   6   4       16.40       14.75      2.03 o 
  -3   6   4        9.11        9.01      1.79 o 
  -2   6   4      186.31      192.22      5.86 o 
  -1   6   4       13.74       16.09      1.88 o 
   0   6   4       33.16       38.20      2.89 o 
   1   6   4       16.71       15.89      3.68 o 
   2   6   4        4.86        6.75      2.17 o 
   3   6   4        6.67        5.44      2.41 o 
   4   6   4       21.09       22.32      3.42 o 
   5   6   4        0.05       -1.13      2.81 o 
   6   6   4        2.26        5.54      2.98 o 
  -8   7   4        0.09       -3.16      2.38 o 
  -7   7   4        1.73       11.28      3.62 o 
  -6   7   4        0.15       -0.32      3.99 o 
  -5   7   4        4.15        5.95      1.83 o 
  -4   7   4       16.35       18.80      2.35 o 
  -3   7   4        6.69        7.13      1.74 o 
  -2   7   4       51.23       47.51      2.96 o 
  -1   7   4       14.22       15.46      2.05 o 
   0   7   4        3.16        4.87      1.71 o 
   1   7   4       38.38       45.97      6.15 o 
   2   7   4       35.42       36.03      3.54 o 
   3   7   4        1.60        1.06      2.24 o 
   4   7   4        0.88        2.40      2.45 o 
   5   7   4        0.75        2.41      2.68 o 
  -7   8   4       13.71        8.52      3.45 o 
  -6   8   4        2.71        4.51      2.85 o 
  -5   8   4        0.35        2.73      2.57 o 
  -4   8   4       25.84       29.86      4.27 o 
  -3   8   4       10.07       13.25      3.35 o 
  -2   8   4        0.24        0.61      2.31 o 
  -1   8   4        3.22        1.96      1.58 o 
   0   8   4        0.85        4.75      2.13 o 
   1   8   4        0.29        3.59      1.94 o 
   2   8   4       22.72       22.47      3.25 o 
   3   8   4        3.36        5.84      5.44 o 
   4   8   4        2.09        5.34      4.83 o 
  -7   9   4        1.49        0.86      2.87 o 
  -6   9   4        3.79        0.36      2.60 o 
  -5   9   4        1.95        4.08      2.81 o 
  -4   9   4       21.73       25.62      4.31 o 
  -3   9   4        0.00        2.70      2.57 o 
  -2   9   4        0.51       -3.24      2.16 o 
  -1   9   4        1.22        1.32      2.49 o 
   0   9   4        1.34        5.06      2.86 o 
   1   9   4        1.18       -0.10      2.70 o 
   2   9   4        3.69        5.31      3.25 o 
   3   9   4        6.54        2.53      3.14 o 
  -5  10   4        1.34        2.93      2.95 o 
  -4  10   4        0.26        2.69      2.76 o 
  -3  10   4        1.84        3.86      2.88 o 
  -2  10   4        0.06        1.78      2.78 o 
  -1  10   4        3.67        7.04      3.22 o 
   0  10   4        4.21        4.06      2.91 o 
   1  10   4        0.33       -3.94      2.66 o 
  -3  11   4        0.49        0.29      2.83 o 
  -2  11   4        0.19       -2.23      2.64 o 
  -1  11   4        3.56        4.52      3.16 o 
   0 -12   5        0.15        2.86      3.52 o 
   1 -12   5       11.18        9.76      4.04 o 
   2 -12   5        6.52        6.88      3.69 o 
   3 -12   5        0.92       -0.76      3.30 o 
  -2 -11   5        0.00        8.61      3.75 o 
  -1 -11   5        2.26        1.68      3.30 o 
   0 -11   5        0.09       -0.13      3.09 o 
   1 -11   5        0.16        2.69      2.82 o 
   2 -11   5        3.61        3.28      3.06 o 
   3 -11   5        6.14        6.43      3.62 o 
   4 -11   5        1.60        4.34      3.44 o 
   5 -11   5        0.15        0.32      3.52 o 
  -3 -10   5        0.78        3.51      3.73 o 
  -2 -10   5        7.97       13.21      4.23 o 
  -1 -10   5       20.43       22.40      4.65 o 
   0 -10   5        6.98        8.88      3.48 o 
   1 -10   5        2.31        0.38      2.72 o 
   2 -10   5        0.18        2.72      2.76 o 
   3 -10   5       38.14       32.49      5.31 o 
   4 -10   5       18.61       23.32      4.94 o 
   5 -10   5        1.51        0.47      3.04 o 
   6 -10   5        1.09        2.22      3.55 o 
  -5  -9   5        1.61        7.27      4.37 o 
  -4  -9   5        4.76        3.71      4.21 o 
  -3  -9   5        0.12        2.25      3.46 o 
  -2  -9   5        0.09       -0.83      2.89 o 
  -1  -9   5        0.70        3.21      2.77 o 
   0  -9   5       77.93       82.46      6.54 o 
   1  -9   5       10.56        7.12      3.00 o 
   2  -9   5        3.22        1.39      2.37 o 
   3  -9   5        4.82        5.23      3.00 o 
   4  -9   5       17.61       23.71      4.74 o 
   5  -9   5        8.85       10.57      3.86 o 
   6  -9   5        4.92        5.80      3.40 o 
   7  -9   5        0.10       -2.51      2.89 o 
  -5  -8   5        0.02        7.06      4.66 o 
  -4  -8   5        0.34        0.21      3.79 o 
  -3  -8   5       80.31       75.51      7.22 o 
  -2  -8   5        4.95        3.73      3.32 o 
  -1  -8   5       12.94       13.76      3.78 o 
   0  -8   5        5.68        4.54      4.58 o 
   1  -8   5        0.44        1.42      1.64 o 
   2  -8   5       19.38       27.13      2.80 o 
   3  -8   5       10.84       10.66      2.34 o 
   4  -8   5       31.84       29.76      2.87 o 
   5  -8   5        7.04        3.84      2.89 o 
   6  -8   5        4.27        5.45      3.12 o 
   7  -8   5        2.68        1.69      3.01 o 
   8  -8   5        2.98        0.96      3.38 o 
  -6  -7   5        0.36        3.75      5.21 o 
  -5  -7   5        9.44        9.59      5.09 o 
  -4  -7   5        1.31        3.50      4.48 o 
  -3  -7   5        1.65        5.20      3.80 o 
  -2  -7   5       54.84       56.67      4.05 o 
  -1  -7   5        2.58        1.92      2.63 o 
   0  -7   5       60.73       63.86      3.79 o 
   1  -7   5      265.72      271.57      8.18 o 
   2  -7   5       48.65       46.51      8.03 o 
   3  -7   5        0.60        0.21      1.30 o 
   4  -7   5        4.41        2.98      3.97 o 
   5  -7   5        9.06        6.36      1.68 o 
   6  -7   5       18.02       22.65      4.53 o 
   7  -7   5        1.54        1.44      2.92 o 
   8  -7   5        6.23        3.61      3.45 o 
  -7  -6   5        1.66        7.57      5.92 o 
  -6  -6   5        0.03       -2.42      4.84 o 
  -5  -6   5       65.32       55.24      7.71 o 
  -4  -6   5       19.87       22.83      5.42 o 
  -3  -6   5        5.93       10.07      2.40 o 
  -2  -6   5        0.46        1.66      1.77 o 
  -1  -6   5        7.60        4.54      2.71 o 
   0  -6   5       29.42       23.63      2.44 o 
   1  -6   5       33.92       47.18      3.03 o 
   2  -6   5        2.05        4.85      1.51 o 
   3  -6   5       78.77       78.21      4.51 o 
   4  -6   5        3.42        3.29      1.37 o 
   5  -6   5       74.33       71.85      3.69 o 
   6  -6   5        1.94        2.96      2.73 o 
   7  -6   5       17.92       27.89      5.01 o 
   8  -6   5        2.95        0.83      3.05 o 
  -7  -5   5        1.35        1.64      5.14 o 
  -6  -5   5        0.31        2.87      5.17 o 
  -5  -5   5        1.30        5.16      4.80 o 
  -4  -5   5      108.19      106.54      5.21 o 
  -3  -5   5       11.65       10.17      2.22 o 
  -2  -5   5      133.44      163.82      9.12 o 
  -1  -5   5      450.53      460.56     17.43 o 
   0  -5   5       25.33       22.23      2.19 o 
   1  -5   5        0.04        0.11      1.04 o 
   2  -5   5       27.80       32.71      2.08 o 
   3  -5   5       83.05       87.62      3.69 o 
   4  -5   5      188.16      212.20      6.47 o 
   5  -5   5        6.54        5.22      1.43 o 
   6  -5   5       33.37       34.58      5.14 o 
   7  -5   5        5.29        6.20      3.15 o 
   8  -5   5        4.32        3.20      3.18 o 
   9  -5   5        2.67        3.44      3.73 o 
  -8  -4   5        0.17        1.47      5.71 o 
  -7  -4   5       12.55       14.61      6.48 o 
  -6  -4   5        0.03        0.68      4.75 o 
  -5  -4   5        5.87        5.53      5.22 o 
  -4  -4   5        3.23        5.24      2.08 o 
  -3  -4   5       23.54       27.00      5.01 o 
  -2  -4   5      231.08      199.98      8.68 o 
  -1  -4   5       23.17       22.01      2.79 o 
   0  -4   5        9.04        5.07      1.27 o 
   1  -4   5      462.60      545.02     13.10 o 
   2  -4   5      344.67      388.56      7.57 o 
   3  -4   5      107.24      102.65      3.95 o 
   4  -4   5        0.05        2.65      1.25 o 
   5  -4   5        0.11        0.92      1.61 o 
   6  -4   5        1.06        1.72      2.51 o 
   7  -4   5       11.62       14.86      3.95 o 
   8  -4   5        5.16       -0.56      3.11 o 
   9  -4   5        4.61        6.53      4.26 o 
  -8  -3   5        1.85       -0.08      5.09 o 
  -7  -3   5        0.42        0.87      4.77 o 
  -6  -3   5        5.23       10.51      5.30 o 
  -5  -3   5        0.88       -0.69      1.87 o 
  -4  -3   5      112.61      132.45      5.37 o 
  -3  -3   5      670.91      733.06     13.61 o 
  -2  -3   5      350.10      393.75      7.73 o 
  -1  -3   5        1.14        0.32      0.38 o 
   0  -3   5      172.76      190.91      6.63 o 
   1  -3   5      493.06      515.10     11.46 o 
   2  -3   5     1374.12     1570.99     34.21 o 
   3  -3   5      174.74      181.96      5.56 o 
   4  -3   5       46.19       44.40      2.63 o 
   5  -3   5        3.82        2.71      1.27 o 
   6  -3   5        6.73        8.11      1.64 o 
   7  -3   5        0.00       -3.62      2.43 o 
   8  -3   5        0.04        1.54      4.01 o 
   9  -3   5        0.22        4.58      4.27 o 
  -8  -2   5        0.00       -1.95      5.25 o 
  -7  -2   5        1.78        1.86      4.68 o 
  -6  -2   5        7.33        9.63      2.18 o 
  -5  -2   5        0.60       -0.54      1.07 o 
  -4  -2   5        7.31        9.74      1.35 o 
  -3  -2   5      179.00      214.80      4.92 o 
  -2  -2   5        6.02        9.27      2.80 o 
  -1  -2   5       27.50       43.63      1.67 o 
   0  -2   5       74.31       96.07      2.21 o 
   1  -2   5      440.58      497.52     10.84 o 
   2  -2   5       53.06       55.11      2.68 o 
   3  -2   5       72.68       86.71      3.38 o 
   4  -2   5       81.32      102.85      6.06 o 
   5  -2   5       19.10       21.12      3.54 o 
   6  -2   5       66.24       64.38      5.54 o 
   7  -2   5       15.46       25.50      4.96 o 
   8  -2   5        0.28        0.29      3.64 o 
   9  -2   5        2.70        2.19      4.40 o 
  -9  -1   5        0.20       -7.83      5.25 o 
  -8  -1   5        0.52        6.90      5.33 o 
  -7  -1   5        5.11        8.99      2.42 o 
  -6  -1   5        3.66        3.29      1.40 o 
  -5  -1   5        2.41        2.13      1.16 o 
  -4  -1   5       14.92       17.47      1.54 o 
  -3  -1   5       34.48       35.06      1.82 o 
  -2  -1   5     1281.22     1352.01     23.40 o 
  -1  -1   5     1792.15     1923.06     32.61 o 
   0  -1   5     2638.17     2907.91     60.25 o 
   1  -1   5      313.46      346.02      8.14 o 
   2  -1   5      327.15      356.21     11.57 o 
   3  -1   5      135.85      160.13      7.28 o 
   4  -1   5        0.40        4.42      1.87 o 
   5  -1   5        0.00       -2.60      2.62 o 
   6  -1   5        0.32       -1.03      3.34 o 
   7  -1   5        4.89        7.60      3.98 o 
   8  -1   5        4.22        7.04      4.53 o 
  -9   0   5        0.71        0.86      5.64 o 
  -8   0   5        1.41       -0.23      2.31 o 
  -7   0   5        1.44        2.50      2.53 o 
  -6   0   5       63.58       66.75      2.99 o 
  -5   0   5       93.33      104.00      3.42 o 
  -4   0   5       10.31       12.34      1.34 o 
  -3   0   5        4.33        4.71      0.94 o 
  -2   0   5      203.71      249.92      5.20 o 
  -1   0   5       13.69       11.12      1.05 o 
   0   0   5       48.78       71.39      2.37 o 
   1   0   5        1.18       -0.09      0.86 o 
   2   0   5      203.80       89.62      4.38 o 
   3   0   5        2.68       -0.62      1.95 o 
   4   0   5       88.68       85.19      5.68 o 
   5   0   5        4.24        0.08      2.93 o 
   6   0   5        2.51        3.04      3.46 o 
   7   0   5        3.86       -0.35      4.02 o 
   8   0   5        6.28        4.73      4.56 o 
  -9   1   5        0.03        0.25      2.33 o 
  -8   1   5        0.04       -0.43      2.43 o 
  -7   1   5        0.08        0.39      2.17 o 
  -6   1   5       16.83       18.44      3.52 o 
  -5   1   5        1.95        2.36      1.42 o 
  -4   1   5        0.94        0.08      0.85 o 
  -3   1   5        3.96        6.09      1.13 o 
  -2   1   5      793.16      804.77     17.60 o 
  -1   1   5       50.46       40.66      3.03 o 
   0   1   5     2026.74     2064.61     58.33 o 
   1   1   5       26.92       27.92      1.69 o 
   2   1   5       12.88       14.80      1.64 o 
   3   1   5        1.15       -1.07      1.43 o 
   4   1   5       20.76       17.91      3.63 o 
   5   1   5        0.05        2.86      3.57 o 
   6   1   5       11.13       13.44      4.35 o 
   7   1   5        4.16        0.50      4.13 o 
   8   1   5       14.02       12.72      5.92 o 
  -9   2   5        3.85        1.00      3.08 o 
  -8   2   5        2.94        4.23      2.26 o 
  -7   2   5       39.15       48.16      6.39 o 
  -6   2   5        1.22        1.95      3.68 o 
  -5   2   5        6.80        4.08      1.12 o 
  -4   2   5        0.41        0.47      1.27 o 
  -3   2   5      151.25      163.34      4.79 o 
  -2   2   5       78.39       82.60      4.51 o 
  -1   2   5      269.70      259.00      9.29 o 
   0   2   5      594.36      673.41     20.76 o 
   1   2   5       66.06       63.15      2.74 o 
   2   2   5       98.11       88.74      3.56 o 
   3   2   5        5.56        6.90      1.79 o 
   4   2   5        0.01       -1.97      1.66 o 
   5   2   5        1.09        6.29      4.22 o 
   6   2   5       15.84        5.66      4.61 o 
   7   2   5        3.77        1.11      4.73 o 
   8   2   5        0.72       -6.80      4.56 o 
  -9   3   5        0.12       -0.49      2.26 o 
  -8   3   5       15.69       17.60      4.57 o 
  -7   3   5        2.82        3.97      2.23 o 
  -6   3   5        5.07        5.90      2.16 o 
  -5   3   5       30.14       34.15      2.08 o 
  -4   3   5      170.82      153.89      7.40 o 
  -3   3   5       12.97       17.22      1.67 o 
  -2   3   5      146.73      155.27      6.98 o 
  -1   3   5       35.64       39.16      3.33 o 
   0   3   5       21.73       17.45      2.09 o 
   1   3   5      244.74      253.32      9.85 o 
   2   3   5       51.41       58.46      4.86 o 
   3   3   5        2.32        2.39      1.93 o 
   4   3   5        0.98        1.05      1.96 o 
   5   3   5       15.91       15.07      2.76 o 
   6   3   5       53.44       43.67      6.68 o 
   7   3   5        0.95       -2.28      4.87 o 
  -9   4   5        8.18        4.17      2.99 o 
  -8   4   5       10.05       11.84      2.69 o 
  -7   4   5        3.18        2.97      1.97 o 
  -6   4   5        3.63        6.28      2.07 o 
  -5   4   5        0.10        1.25      1.48 o 
  -4   4   5       66.90        1.69      1.20 o 
  -2   4   5       28.81       26.81      1.62 o 
  -1   4   5       35.36       30.08      6.35 o 
   0   4   5      225.84      212.91      7.94 o 
   2   4   5        0.76        0.03      0.85 o 
   3   4   5       24.13       25.49      2.96 o 
   4   4   5       21.77       17.73      3.49 o 
   5   4   5        2.01        0.12      2.07 o 
   6   4   5        1.75        2.90      2.49 o 
   7   4   5        1.64        1.34      2.28 o 
  -8   5   5        0.81        0.95      2.29 o 
  -7   5   5       11.01       12.74      3.36 o 
  -6   5   5        0.01       -0.50      2.01 o 
  -5   5   5        8.52        6.03      2.66 o 
  -4   5   5       31.84       28.47      2.41 o 
   0   5   5       11.19       14.03      2.34 o 
   1   5   5       29.01       37.52      4.11 o 
   2   5   5       21.25       23.78      2.98 o 
   3   5   5        0.78        0.21      2.46 o 
   4   5   5       49.37       43.78      4.12 o 
   5   5   5        0.78        0.54      2.80 o 
   6   5   5        0.21        1.74      2.49 o 
  -8   6   5        0.04       -2.38      2.19 o 
  -7   6   5        0.88        5.07      3.02 o 
  -6   6   5       14.00       13.63      3.41 o 
  -5   6   5        9.02        7.64      2.87 o 
  -4   6   5        7.86        8.47      2.84 o 
  -3   6   5       46.68       53.95      4.74 o 
  -2   6   5        6.49        5.44      2.43 o 
  -1   6   5        1.01        1.18      1.21 o 
   0   6   5       22.78       23.48      2.35 o 
   1   6   5        2.29        2.58      1.86 o 
   2   6   5       30.84       32.14      3.27 o 
   3   6   5        2.15        1.00      2.26 o 
   4   6   5        1.46        4.40      2.56 o 
   5   6   5        9.64        8.89      4.86 o 
  -8   7   5        0.03        0.30      2.77 o 
  -7   7   5       14.33       17.30      4.11 o 
  -6   7   5        8.15        9.58      3.22 o 
  -5   7   5        0.25        0.23      2.31 o 
  -4   7   5       38.72       37.45      4.67 o 
  -3   7   5        2.96       -0.04      2.25 o 
  -2   7   5       18.03       18.22      3.46 o 
  -1   7   5        1.89        2.47      2.37 o 
   0   7   5        1.69        0.82      2.45 o 
   1   7   5       15.59       20.01      3.94 o 
   2   7   5       57.60       58.73      4.11 o 
   3   7   5        0.26        4.86      2.47 o 
   4   7   5        4.78        3.86      4.85 o 
   5   7   5        0.70       -2.94      2.36 o 
  -7   8   5        5.37        2.64      2.92 o 
  -6   8   5        0.16        4.16      3.02 o 
  -5   8   5        0.36       -0.42      2.34 o 
  -4   8   5        4.22        2.10      2.72 o 
  -3   8   5       15.91       14.09      3.63 o 
  -2   8   5       50.00       56.86      5.23 o 
  -1   8   5        4.29        4.50      2.60 o 
   0   8   5        0.31        0.15      2.54 o 
   1   8   5        4.17        3.05      2.87 o 
   2   8   5        6.35        6.33      3.22 o 
   3   8   5        0.14       -2.97      2.59 o 
   4   8   5        0.27        3.26      3.20 o 
  -6   9   5        0.00        1.30      2.85 o 
  -5   9   5        1.26        0.48      2.65 o 
  -4   9   5       16.84       19.21      4.14 o 
  -3   9   5        3.55       -1.27      2.67 o 
  -2   9   5        0.36        2.59      2.90 o 
  -1   9   5        0.19       -0.82      2.43 o 
   0   9   5        1.21        0.59      2.86 o 
   1   9   5        0.18        1.57      2.93 o 
   2   9   5        0.43       -0.73      3.04 o 
  -4  10   5        1.51       -0.58      2.50 o 
  -3  10   5        2.24        3.59      3.05 o 
  -2  10   5        9.52       12.63      3.92 o 
  -1  10   5        8.91        8.55      3.54 o 
   0  10   5       13.04        7.37      3.57 o 
   1 -12   6        3.68        3.04      3.19 o 
   2 -12   6        6.55       11.10      4.04 o 
  -2 -11   6        0.06        3.16      3.44 o 
  -1 -11   6        7.42        5.82      3.61 o 
   0 -11   6        3.99        4.92      3.27 o 
   1 -11   6        0.01        2.11      2.82 o 
   2 -11   6        0.22        0.53      2.75 o 
   3 -11   6        9.68        7.36      3.53 o 
   4 -11   6        1.26        0.97      3.29 o 
   5 -11   6       31.68       24.75      5.50 o 
  -3 -10   6        0.26        8.97      3.96 o 
  -2 -10   6        4.17       10.02      4.00 o 
  -1 -10   6        7.22        8.67      3.62 o 
   0 -10   6       11.79        8.59      3.62 o 
   1 -10   6       12.92       19.60      4.43 o 
   2 -10   6        0.51        0.13      2.52 o 
   3 -10   6       71.99       70.28      6.46 o 
   4 -10   6       19.91       23.66      4.91 o 
   5 -10   6        5.05        0.47      3.00 o 
   6 -10   6        0.59       -0.42      3.05 o 
  -4  -9   6        1.68        9.99      4.55 o 
  -3  -9   6        3.37        9.80      4.26 o 
  -2  -9   6       16.75       18.57      4.53 o 
  -1  -9   6        4.26        6.97      3.45 o 
   0  -9   6        1.07       -0.78      1.73 o 
   1  -9   6        9.04        3.61      2.22 o 
   2  -9   6        3.20        9.30      2.20 o 
   3  -9   6       33.42       34.92      4.56 o 
   4  -9   6        6.43        9.12      2.22 o 
   5  -9   6       10.51       12.75      4.00 o 
   6  -9   6        1.01        0.75      2.93 o 
   7  -9   6        1.98        0.11      3.26 o 
  -5  -8   6        3.95        2.11      4.44 o 
  -4  -8   6       32.36       39.57      6.47 o 
  -3  -8   6       20.32       22.85      5.15 o 
  -2  -8   6       39.18       31.63      5.30 o 
  -1  -8   6       20.04       18.83      2.90 o 
   0  -8   6        2.00        3.52      1.95 o 
   1  -8   6      139.87      140.89      5.81 o 
   2  -8   6       48.03       45.87      5.17 o 
   3  -8   6       20.27       19.63      2.60 o 
   4  -8   6        5.56        7.18      1.99 o 
   5  -8   6        1.61        1.85      2.74 o 
   6  -8   6        6.10        7.51      3.53 o 
   7  -8   6        7.45        9.38      3.84 o 
  -6  -7   6        1.81       -0.12      4.59 o 
  -5  -7   6        8.41       19.09      5.75 o 
  -4  -7   6       15.19       16.22      5.12 o 
  -3  -7   6        0.69       -0.30      1.92 o 
  -2  -7   6       42.79       50.11      3.96 o 
  -1  -7   6       17.78       17.98      2.64 o 
   0  -7   6       50.14       52.08      3.56 o 
   1  -7   6        1.60        2.55      2.01 o 
   2  -7   6       35.36       35.89      3.11 o 
   3  -7   6       44.47       49.72      3.68 o 
   4  -7   6        0.02       -1.37      1.37 o 
   5  -7   6        5.68        5.55      1.84 o 
   6  -7   6        0.03       -0.41      2.59 o 
   7  -7   6        2.52        2.09      3.11 o 
   8  -7   6        2.50       -1.60      2.97 o 
  -7  -6   6        0.11        8.42      5.96 o 
  -6  -6   6        3.17        6.24      5.22 o 
  -5  -6   6       36.47       52.77      7.46 o 
  -4  -6   6        0.80       -0.26      1.94 o 
  -3  -6   6      102.77      103.72      5.18 o 
  -2  -6   6        8.25        9.53      2.20 o 
   0  -6   6      111.54      119.99      7.47 o 
   1  -6   6       48.38       50.46      3.22 o 
   2  -6   6       59.54       61.94      3.47 o 
   3  -6   6        0.04       -0.91      1.27 o 
   4  -6   6        2.08        1.51      1.40 o 
   5  -6   6        9.78        9.58      4.83 o 
   6  -6   6        3.32        1.88      2.68 o 
   7  -6   6        0.44        2.35      3.18 o 
   8  -6   6        2.23        1.38      3.59 o 
  -7  -5   6        1.42        2.84      5.28 o 
  -6  -5   6        7.81       10.96      5.51 o 
  -5  -5   6        5.77        3.78      3.03 o 
  -4  -5   6        0.99       -0.62      2.50 o 
  -3  -5   6      127.35      141.27      5.73 o 
  -2  -5   6        0.23        2.44      1.65 o 
   0  -5   6        0.42        0.62      1.47 o 
   1  -5   6        0.75        0.06      1.14 o 
   2  -5   6        1.88        2.20      0.64 o 
   3  -5   6        1.24        4.30      1.77 o 
   4  -5   6        0.45        0.63      2.11 o 
   5  -5   6        6.09        7.79      1.77 o 
   6  -5   6        7.75        8.94      3.35 o 
   7  -5   6       70.96       72.79      6.64 o 
   8  -5   6       13.78       18.80      5.19 o 
  -8  -4   6        2.36        1.09      5.83 o 
  -7  -4   6       40.88       49.11      8.28 o 
  -6  -4   6       19.50       16.94      5.85 o 
  -5  -4   6        2.55       -0.52      1.97 o 
  -4  -4   6       10.32       14.93      2.60 o 
  -3  -4   6        4.41        4.48      1.89 o 
  -2  -4   6        8.51        9.99      1.86 o 
  -1  -4   6       58.42       48.76      2.90 o 
   0  -4   6      442.90      426.08     18.95 o 
   1  -4   6        0.20        0.25      1.17 o 
   2  -4   6       14.45        9.74      1.51 o 
   3  -4   6       50.39       54.81      3.03 o 
   4  -4   6        5.02        5.97      1.53 o 
   5  -4   6        0.00       -1.17      1.42 o 
   6  -4   6        7.71        9.60      3.25 o 
   7  -4   6        8.90       11.93      3.97 o 
   8  -4   6        4.76        3.71      3.61 o 
  -8  -3   6        1.23        2.62      5.75 o 
  -7  -3   6        9.26       19.69      6.49 o 
  -6  -3   6       12.25        8.75      2.93 o 
  -5  -3   6        2.56        1.94      4.02 o 
  -4  -3   6        3.62        5.42      1.39 o 
  -3  -3   6       30.54       29.08      2.00 o 
  -2  -3   6      224.42      231.85      5.11 o 
  -1  -3   6        1.08        2.52      0.56 o 
   0  -3   6      185.97      179.25      3.95 o 
   1  -3   6        2.06        2.35      0.71 o 
   2  -3   6      244.71      260.29      5.54 o 
   3  -3   6       53.24       56.66      2.96 o 
   4  -3   6       62.97       63.70      3.31 o 
   5  -3   6      149.14      144.24      5.20 o 
   6  -3   6        6.26       13.37      2.03 o 
   7  -3   6       28.92       36.15      5.46 o 
   8  -3   6       14.81       14.90      4.71 o 
  -8  -2   6       23.00       17.78      6.69 o 
  -7  -2   6       17.34       19.87      6.02 o 
  -6  -2   6       16.99       23.22      2.31 o 
  -5  -2   6       20.27       14.37      1.85 o 
  -4  -2   6       84.11       77.59      3.01 o 
  -3  -2   6      137.66      149.12      3.96 o 
  -2  -2   6      196.83      233.61      5.12 o 
  -1  -2   6      330.48      354.17     13.98 o 
   0  -2   6      175.63      153.07     18.32 o 
   1  -2   6     1051.16     1129.00     23.41 o 
   2  -2   6      136.29      149.19      3.69 o 
   3  -2   6       14.83       17.60      1.80 o 
   4  -2   6        0.66        3.39      2.10 o 
   5  -2   6        0.19        0.95      2.13 o 
   6  -2   6       20.14       24.17      4.43 o 
   7  -2   6       43.55       43.86      6.21 o 
   8  -2   6        3.36        3.31      3.87 o 
  -8  -1   6       18.25       14.23      6.16 o 
  -7  -1   6        5.59        5.59      2.68 o 
  -6  -1   6        0.37       -0.04      1.30 o 
  -5  -1   6      110.21      117.08      4.46 o 
  -4  -1   6       33.62       37.88      2.18 o 
  -3  -1   6        0.15        0.02      0.83 o 
  -2  -1   6       12.09       17.07      1.33 o 
  -1  -1   6      164.01      183.28      4.12 o 
   0  -1   6      739.87      782.89     17.07 o 
   1  -1   6       24.91       26.83      3.19 o 
   2  -1   6      116.37      103.85      3.52 o 
   3  -1   6        2.50        4.05      1.21 o 
   4  -1   6        1.65        2.13      1.86 o 
   5  -1   6       16.63       13.22      3.98 o 
   6  -1   6       36.07       27.20      4.86 o 
   7  -1   6       24.26       25.70      5.22 o 
   8  -1   6        0.04       -0.94      3.97 o 
  -9   0   6        0.12       -1.23      5.78 o 
  -8   0   6        2.70        2.87      2.37 o 
  -7   0   6       31.72       31.60      3.59 o 
  -6   0   6      162.67      157.98      4.74 o 
  -5   0   6       84.65       80.37      3.12 o 
  -4   0   6        8.04        6.45      1.25 o 
  -3   0   6       58.42       65.06      2.47 o 
  -2   0   6       64.21       73.70      4.98 o 
  -1   0   6     2035.68     2227.21     46.56 o 
   0   0   6        2.31        3.37      0.85 o 
   1   0   6       59.47       63.00      2.44 o 
   2   0   6        1.89        1.43      0.89 o 
   3   0   6       46.40       37.99      3.15 o 
   4   0   6      200.64      191.62      9.19 o 
   5   0   6       68.01       73.65      6.09 o 
   6   0   6       20.91       17.21      4.50 o 
   7   0   6       21.85       19.17      5.19 o 
   8   0   6        2.84       -0.53      4.70 o 
  -9   1   6        0.31       -3.21      2.14 o 
  -8   1   6        2.69        1.57      2.19 o 
  -7   1   6       53.82       50.97      5.69 o 
  -6   1   6      162.83      168.14      6.37 o 
  -5   1   6       38.23       43.47      3.56 o 
  -4   1   6      111.17      100.46      8.75 o 
  -3   1   6      112.23      114.76      3.27 o 
  -2   1   6      584.60      630.67     14.09 o 
  -1   1   6      212.16      199.26      7.58 o 
   0   1   6        1.61        5.61      1.75 o 
   1   1   6       11.25       14.70      1.48 o 
   2   1   6      200.41      199.04      5.74 o 
   3   1   6        0.30        0.69      1.43 o 
   4   1   6        0.28       -2.37      1.58 o 
   5   1   6       11.05        8.13      4.03 o 
   6   1   6        0.24        1.48      3.62 o 
   7   1   6        1.54        1.30      4.42 o 
   8   1   6        0.06       -3.25      4.58 o 
  -9   2   6        0.40        1.21      2.73 o 
  -8   2   6        0.12        1.14      3.42 o 
  -7   2   6        2.03       -0.45      1.79 o 
  -6   2   6       34.68       31.22      3.26 o 
  -5   2   6      110.32      111.81      4.90 o 
  -4   2   6       47.13       34.42      5.84 o 
  -3   2   6       88.00       97.28      3.52 o 
  -2   2   6        1.85       -0.15      1.52 o 
  -1   2   6      160.58      150.45      6.58 o 
   0   2   6      295.73      330.60     11.72 o 
   1   2   6       21.96       19.33      1.89 o 
   2   2   6       67.50       82.22      3.60 o 
   3   2   6       83.79       95.08      4.17 o 
   4   2   6        1.31        0.64      1.83 o 
   5   2   6        8.14        3.79      2.13 o 
   6   2   6       10.36        8.76      2.70 o 
   7   2   6        7.10        3.81      5.25 o 
  -9   3   6        1.21       -1.49      2.58 o 
  -8   3   6       10.91        7.74      3.23 o 
  -7   3   6        3.23        5.53      2.79 o 
  -6   3   6       58.43       55.14      3.96 o 
  -5   3   6      368.36      350.82      7.62 o 
  -4   3   6        0.03        3.01      1.56 o 
  -3   3   6       18.85       24.15      3.36 o 
  -2   3   6      125.45      119.33      6.21 o 
  -1   3   6       10.91        7.62      2.23 o 
   0   3   6       56.08       54.83      4.19 o 
   1   3   6       19.72       20.11      2.11 o 
   2   3   6       24.53       24.19      3.18 o 
   3   3   6       48.38       62.80      3.95 o 
   4   3   6       23.28       21.05      2.92 o 
   5   3   6        2.33        2.59      2.25 o 
   6   3   6       11.35        8.77      2.91 o 
   7   3   6        3.06        5.67      2.96 o 
  -8   4   6        3.35        5.58      2.95 o 
  -7   4   6        4.91        5.61      2.90 o 
  -6   4   6        1.24       -2.17      2.01 o 
  -5   4   6       14.70       14.48      3.47 o 
  -4   4   6       61.55       69.24      5.38 o 
  -3   4   6       17.51       13.57      3.02 o 
  -2   4   6        3.86        0.13      1.89 o 
  -1   4   6        0.17       -1.37      1.79 o 
   0   4   6      233.09      232.68      9.67 o 
   1   4   6      244.42      239.95      8.12 o 
   2   4   6        1.92        0.99      1.92 o 
   3   4   6       30.53       24.81      3.08 o 
   4   4   6       18.18       16.99      2.95 o 
   5   4   6        0.20       -2.71      2.37 o 
   6   4   6        4.09        2.04      2.45 o 
  -8   5   6        0.18        0.66      2.55 o 
  -7   5   6        0.99       -2.33      2.15 o 
  -6   5   6       39.74       36.58      4.96 o 
  -5   5   6        5.50        2.22      2.50 o 
  -4   5   6      512.95      466.63     16.92 o 
  -3   5   6      163.04      156.12      7.86 o 
  -2   5   6        0.93       -0.22      1.82 o 
  -1   5   6        1.96       -2.05      1.37 o 
   0   5   6       30.43       27.35      3.86 o 
   1   5   6       80.05       84.16      5.84 o 
   2   5   6       11.27       15.23      2.58 o 
   3   5   6       22.23       21.55      3.12 o 
   4   5   6       29.43       25.69      3.88 o 
   5   5   6        0.17       -0.86      2.19 o 
   6   5   6        0.06       -0.78      2.44 o 
  -8   6   6        0.63        1.63      2.71 o 
  -7   6   6        6.85        8.73      3.41 o 
  -6   6   6       56.82       60.23      5.57 o 
  -5   6   6        0.01       -1.61      1.92 o 
  -4   6   6       44.43       43.26      5.04 o 
  -3   6   6       10.46        9.36      2.96 o 
  -2   6   6        5.42        6.54      2.71 o 
  -1   6   6       10.87        8.47      2.68 o 
   0   6   6        0.49        0.49      2.28 o 
   1   6   6        0.26        2.53      2.41 o 
   2   6   6       54.13       55.37      5.32 o 
   3   6   6        4.27        2.93      2.84 o 
   4   6   6        9.58        4.69      3.23 o 
   5   6   6        2.20       -1.27      2.75 o 
  -7   7   6        0.15       -2.01      2.35 o 
  -6   7   6        8.83        9.11      3.36 o 
  -5   7   6        0.00        1.97      2.44 o 
  -4   7   6        0.08       -1.91      2.35 o 
  -3   7   6      148.79      159.13      8.49 o 
  -2   7   6      124.01      117.68      7.12 o 
  -1   7   6        5.11        6.29      2.66 o 
   0   7   6        2.53        2.52      2.62 o 
   1   7   6        0.03        0.00      2.59 o 
   2   7   6        5.97        5.43      3.12 o 
   3   7   6        0.37       -3.81      2.54 o 
   4   7   6        0.44        2.51      3.25 o 
  -6   8   6        0.16       -0.40      2.68 o 
  -5   8   6       10.16        7.82      3.49 o 
  -4   8   6        6.37        1.83      2.78 o 
  -3   8   6       33.39       37.91      5.11 o 
  -2   8   6       18.58       23.58      4.30 o 
  -1   8   6        0.46        1.39      2.44 o 
   0   8   6        3.70        3.17      2.85 o 
   1   8   6        0.00        1.30      2.90 o 
   2   8   6        2.56        0.74      3.00 o 
   3   8   6        7.38        4.96      3.45 o 
  -5   9   6        8.69        9.46      3.66 o 
  -4   9   6        8.31       11.90      3.71 o 
  -3   9   6        1.39       -1.05      2.74 o 
  -2   9   6       10.77       18.63      4.37 o 
  -1   9   6        6.35        5.20      3.14 o 
   0   9   6        3.68       10.00      3.70 o 
   1   9   6        0.05        3.65      3.39 o 
  -3  10   6        1.13        0.31      2.82 o 
  -2  10   6       17.76       24.51      4.80 o 
  -1 -11   7        2.09        0.77      2.98 o 
   0 -11   7        0.94       -0.86      2.78 o 
   1 -11   7        0.05       -0.83      2.69 o 
   2 -11   7        1.89        1.95      2.98 o 
   3 -11   7       14.57       13.40      4.22 o 
   4 -11   7        2.03        8.56      3.95 o 
  -3 -10   7        2.55        7.82      3.80 o 
  -2 -10   7        0.00       -0.38      2.93 o 
  -1 -10   7        2.71        2.03      3.35 o 
   0 -10   7        9.41        7.50      3.63 o 
   1 -10   7        8.56       13.08      2.64 o 
   2 -10   7       41.52       38.07      3.73 o 
   3 -10   7       16.20       17.76      2.91 o 
   4 -10   7       20.74       16.22      2.90 o 
   5 -10   7        0.05        2.27      3.41 o 
  -4  -9   7        0.40        1.22      3.66 o 
  -3  -9   7        8.88        8.87      4.20 o 
  -2  -9   7        1.87        2.12      3.25 o 
  -1  -9   7        1.52        0.08      2.33 o 
   0  -9   7        5.12        3.20      3.37 o 
   1  -9   7       24.49       22.36      3.02 o 
   2  -9   7       24.72       23.50      3.12 o 
   3  -9   7      114.95      118.25      5.67 o 
   4  -9   7       14.11       10.57      2.52 o 
   5  -9   7        7.45       10.44      3.99 o 
   6  -9   7        3.26        2.46      3.50 o 
  -5  -8   7        0.28        6.47      4.34 o 
  -4  -8   7        0.29       -1.00      3.64 o 
  -3  -8   7        6.13        9.39      4.80 o 
  -2  -8   7        6.05       10.36      2.51 o 
  -1  -8   7       25.29       27.00      3.19 o 
   0  -8   7        8.64        7.58      2.24 o 
   1  -8   7      166.30      160.31      6.36 o 
   2  -8   7       49.38       42.11      6.40 o 
   3  -8   7        3.88        4.50      2.06 o 
   4  -8   7       50.32       46.29      3.78 o 
   5  -8   7        3.99        6.01      3.58 o 
   6  -8   7        1.40        0.83      2.93 o 
   7  -8   7        0.27       -3.02      2.82 o 
  -6  -7   7        2.21       11.42      5.39 o 
  -5  -7   7        1.29        1.26      4.33 o 
  -4  -7   7        3.32        4.14      2.34 o 
  -3  -7   7        0.02       -1.14      1.93 o 
  -2  -7   7        0.26       -0.07      1.85 o 
  -1  -7   7       42.11       42.57      3.57 o 
   0  -7   7       25.28       36.74      3.40 o 
   1  -7   7      210.12      201.98      7.07 o 
   2  -7   7       13.39        8.98      2.12 o 
   3  -7   7        0.13       -0.50      1.56 o 
   4  -7   7       17.50       15.88      2.51 o 
   5  -7   7        1.34       -0.83      1.59 o 
   6  -7   7        0.42       -3.48      2.32 o 
   7  -7   7       18.94       19.10      5.00 o 
  -6  -6   7        6.34       12.77      5.36 o 
  -5  -6   7        7.86        8.63      2.62 o 
  -4  -6   7       30.30       37.57      3.79 o 
  -3  -6   7        2.22        1.34      2.03 o 
  -2  -6   7        0.14        0.42      1.84 o 
  -1  -6   7      176.33      166.74      6.20 o 
   0  -6   7       49.93       45.56      3.28 o 
   1  -6   7       20.22       17.93      2.38 o 
   2  -6   7        0.86        2.25      1.49 o 
   3  -6   7        0.47       -0.63      1.32 o 
   4  -6   7        0.01       -0.12      1.71 o 
   5  -6   7       50.72       47.75      5.29 o 
   6  -6   7        0.24       -3.34      2.51 o 
   7  -6   7        0.15        2.55      3.52 o 
   8  -6   7        0.03        1.53      3.56 o 
  -7  -5   7        2.31        6.65      5.70 o 
  -6  -5   7        9.91       14.22      5.88 o 
  -5  -5   7        0.42        2.53      2.32 o 
  -4  -5   7       47.39       59.55      4.23 o 
  -3  -5   7       34.54       34.60      3.94 o 
  -2  -5   7       31.41       39.89      3.27 o 
   0  -5   7       40.66       38.28      2.85 o 
   1  -5   7       60.19       66.15      3.55 o 
   2  -5   7        4.41        3.98      1.58 o 
   3  -5   7       37.37       44.90      3.15 o 
   4  -5   7       52.16       45.65      3.38 o 
   5  -5   7      131.81      119.54      5.10 o 
   6  -5   7        0.32        2.70      2.91 o 
   7  -5   7       33.96       48.76      6.65 o 
   8  -5   7       70.95       79.99      7.81 o 
  -7  -4   7        1.86       10.50      6.12 o 
  -6  -4   7       16.54       18.28      3.19 o 
  -5  -4   7       19.70       18.86      4.26 o 
  -4  -4   7        3.45       -1.68      2.03 o 
  -3  -4   7      136.16      139.93      5.67 o 
  -2  -4   7      148.02      153.44      4.92 o 
  -1  -4   7       53.46       51.32      2.00 o 
   0  -4   7        1.82        1.98      1.77 o 
   1  -4   7        0.00        0.63      0.59 o 
   2  -4   7       21.27       21.13      2.23 o 
   3  -4   7       10.43       10.17      2.22 o 
   4  -4   7       32.11       34.95      2.89 o 
   5  -4   7        1.32        6.61      1.85 o 
   6  -4   7        7.87       17.79      4.39 o 
   7  -4   7        4.72        2.82      3.55 o 
   8  -4   7        6.13       -0.91      3.34 o 
  -8  -3   7       13.95       18.41      6.78 o 
  -7  -3   7       12.71       19.13      6.28 o 
  -6  -3   7       81.62      107.28      5.75 o 
  -5  -3   7       10.65        9.09      1.73 o 
  -4  -3   7       21.73       32.50      2.34 o 
  -3  -3   7       44.61       58.84      2.51 o 
  -2  -3   7      234.77      241.81      5.40 o 
  -1  -3   7       74.42       76.59      2.50 o 
   0  -3   7      107.32       99.64      2.87 o 
   1  -3   7      128.76      122.25      3.22 o 
   2  -3   7        1.88        1.84      1.02 o 
   3  -3   7       36.35       40.08      3.52 o 
   4  -3   7        4.36        4.01      1.46 o 
   5  -3   7       32.54       40.62      4.98 o 
   6  -3   7      373.75      400.94     16.22 o 
   7  -3   7      103.11      105.92      8.08 o 
   8  -3   7        7.50        9.75      4.41 o 
  -8  -2   7        1.19        4.15      6.09 o 
  -7  -2   7      129.06      142.59      6.47 o 
  -6  -2   7       69.96       76.17      3.64 o 
  -5  -2   7       49.03       60.77      3.13 o 
  -4  -2   7      107.87      122.34      3.87 o 
  -3  -2   7        9.81        7.56      1.24 o 
  -2  -2   7        3.40        3.06      0.93 o 
  -1  -2   7       39.76       44.64      2.27 o 
   0  -2   7        5.70        6.70      2.51 o 
   1  -2   7        7.94        8.16      1.05 o 
   2  -2   7       36.98       33.25      1.76 o 
   3  -2   7        7.59        7.22      1.19 o 
   4  -2   7        7.58        7.57      2.42 o 
   5  -2   7       79.81       86.81      6.20 o 
   6  -2   7       34.13       36.46      5.30 o 
   7  -2   7        8.14       11.86      4.45 o 
   8  -2   7        3.08        3.31      3.92 o 
  -8  -1   7        5.38       10.56      2.89 o 
  -7  -1   7       42.25       44.03      4.24 o 
  -6  -1   7        0.03       -0.03      1.45 o 
  -5  -1   7       94.74      113.41      4.62 o 
  -4  -1   7        0.12       -0.51      1.07 o 
  -3  -1   7        1.17        0.21      0.99 o 
  -2  -1   7       18.58       26.09      2.19 o 
  -1  -1   7       16.06       23.58      1.43 o 
   0  -1   7       27.60       29.06      1.86 o 
   1  -1   7       95.25       94.59     10.39 o 
   2  -1   7        2.39        1.71      1.02 o 
   3  -1   7      165.91      177.26      6.94 o 
   4  -1   7      203.96      191.43      6.21 o 
   5  -1   7      109.38      116.61      7.78 o 
   6  -1   7       10.10        9.54      3.96 o 
   7  -1   7       14.32       18.81      5.04 o 
   8  -1   7        6.70       12.06      4.95 o 
  -8   0   7        0.23       -1.31      2.19 o 
  -7   0   7        3.68        5.07      2.34 o 
  -6   0   7       61.00       65.83      8.89 o 
  -5   0   7       71.98       68.34      3.18 o 
  -4   0   7       65.98       77.07      3.05 o 
  -3   0   7        1.41        2.71      1.04 o 
  -2   0   7       64.29       75.99      2.46 o 
  -1   0   7        1.70        1.28      0.65 o 
   0   0   7        2.86        5.73      1.78 o 
   1   0   7       78.12       70.84      3.76 o 
   2   0   7       39.40       32.85      7.47 o 
   3   0   7       43.03       41.71      2.88 o 
   4   0   7       54.63       55.83      3.56 o 
   5   0   7       74.56       79.21      4.32 o 
   6   0   7        3.63        2.75      3.83 o 
   7   0   7       15.92       19.14      5.27 o 
  -8   1   7        1.19        1.69      2.55 o 
  -7   1   7        8.33        5.30      2.42 o 
  -6   1   7      110.35      117.64      5.28 o 
  -5   1   7       66.10       76.72      3.37 o 
  -4   1   7       44.24       49.89      3.04 o 
  -3   1   7        1.50        1.71      1.06 o 
  -2   1   7      294.09      265.19     10.03 o 
  -1   1   7       28.37       25.21      2.90 o 
   0   1   7       15.13       21.44      2.87 o 
   1   1   7       63.72       69.85      2.84 o 
   2   1   7       36.51       44.63      2.71 o 
   3   1   7       64.35       64.00      8.71 o 
   4   1   7       62.75       62.17      3.88 o 
   5   1   7        2.94        0.78      2.12 o 
   6   1   7        0.15       -1.07      2.14 o 
   7   1   7        0.17        2.52      4.92 o 
  -8   2   7        0.50        2.10      2.77 o 
  -7   2   7        5.36        4.54      2.79 o 
  -6   2   7       17.62       12.89      3.47 o 
  -5   2   7      222.80      222.11      6.88 o 
  -4   2   7      228.78      196.40      9.31 o 
  -3   2   7      160.68      151.00      7.29 o 
  -2   2   7       49.62       44.67      4.02 o 
  -1   2   7        0.63        5.29      1.99 o 
   0   2   7       70.96       78.95      5.00 o 
   1   2   7        0.06        1.80      1.41 o 
   2   2   7      172.40      184.98      6.77 o 
   3   2   7      207.74      227.01      7.23 o 
   4   2   7        1.23        0.64      2.06 o 
   5   2   7        0.13        0.47      2.15 o 
   6   2   7        3.13        0.69      4.17 o 
   7   2   7        0.20        0.34      3.01 o 
  -8   3   7        2.41        2.36      2.72 o 
  -7   3   7        6.66        8.16      3.26 o 
  -6   3   7        3.70        9.66      3.20 o 
  -5   3   7      266.28      275.27      8.02 o 
  -4   3   7      855.66      869.44     27.90 o 
  -3   3   7       14.35       16.54      3.17 o 
  -2   3   7       82.39       67.13      5.00 o 
  -1   3   7        0.00        1.30      1.88 o 
   0   3   7        8.70        8.22      2.50 o 
   1   3   7       75.06       76.60      5.54 o 
   2   3   7       17.52       15.73      2.48 o 
   3   3   7       42.35       45.73      3.73 o 
   4   3   7       10.04       15.50      2.93 o 
   5   3   7        0.88        0.05      3.46 o 
   6   3   7        0.03       -3.34      2.23 o 
  -8   4   7        5.79        8.93      3.43 o 
  -7   4   7       16.52       13.50      3.70 o 
  -6   4   7        4.42        3.47      2.63 o 
  -5   4   7      130.78      108.34      4.62 o 
  -4   4   7        0.92        3.10      2.58 o 
  -3   4   7       47.99       56.48      4.87 o 
  -2   4   7        0.01        1.51      2.22 o 
  -1   4   7       38.63       40.32      4.41 o 
   0   4   7      100.37      110.00      6.70 o 
   1   4   7       62.98       62.47      5.50 o 
   2   4   7        2.27        0.01      2.52 o 
   3   4   7       18.21       16.76      3.88 o 
   4   4   7        4.37        3.27      2.91 o 
   5   4   7        3.39        1.80      3.05 o 
   6   4   7        0.19       -2.78      2.52 o 
  -8   5   7        0.23       -0.75      2.63 o 
  -7   5   7        0.15        1.74      2.74 o 
  -6   5   7       30.43       26.14      4.57 o 
  -5   5   7       14.13       20.98      4.09 o 
  -4   5   7       89.13       99.28      6.63 o 
  -3   5   7      235.03      226.35     10.37 o 
  -2   5   7        0.00        0.96      2.34 o 
  -1   5   7        2.68        3.61      2.45 o 
   0   5   7        0.18       -0.34      2.37 o 
   1   5   7        2.21        5.78      2.82 o 
   2   5   7        0.79        3.71      2.73 o 
   3   5   7        0.40        2.40      2.85 o 
   4   5   7        0.00       -0.65      2.71 o 
   5   5   7        2.58        5.67      3.34 o 
  -7   6   7       17.99       23.96      4.62 o 
  -6   6   7        0.89       -0.41      2.39 o 
  -5   6   7        1.67       -0.41      2.32 o 
  -4   6   7       70.75       56.44      5.34 o 
  -3   6   7       45.48       52.42      5.67 o 
  -2   6   7       11.63       17.38      3.47 o 
  -1   6   7       19.36       25.44      3.98 o 
   0   6   7        0.98        0.93      2.44 o 
   1   6   7        6.20        1.87      2.61 o 
   2   6   7       12.05        8.76      3.30 o 
   3   6   7        3.54        0.94      2.82 o 
   4   6   7        9.65        7.83      3.61 o 
  -6   7   7        2.95        6.17      2.99 o 
  -5   7   7        0.29       -0.59      2.46 o 
  -4   7   7        0.41        3.09      2.65 o 
  -3   7   7       38.15       36.88      4.92 o 
  -2   7   7       66.49       67.45      5.66 o 
  -1   7   7        1.26        6.72      2.80 o 
   0   7   7       17.92       17.22      3.85 o 
   1   7   7        2.96        2.06      2.82 o 
   2   7   7       14.77       14.20      4.04 o 
   3   7   7        0.04       -3.92      2.62 o 
  -5   8   7        1.74        0.71      2.69 o 
  -4   8   7        1.88       -0.88      2.82 o 
  -3   8   7      102.51       88.35      6.90 o 
  -2   8   7       46.26       40.80      5.53 o 
  -1   8   7        2.58        3.20      2.73 o 
   0   8   7        1.05        0.42      2.76 o 
   1   8   7        0.09       -0.71      2.88 o 
   2   8   7        3.35        0.23      3.34 o 
  -4   9   7        0.03        1.33      2.91 o 
  -3   9   7        5.13        8.53      3.54 o 
  -2   9   7        0.52       -0.44      2.81 o 
  -1   9   7       21.50       21.04      4.47 o 
   0   9   7       19.58       16.42      4.40 o 
   0 -11   8        0.14       -0.22      2.95 o 
   1 -11   8        1.48        4.20      3.32 o 
   2 -11   8        0.36        1.47      3.24 o 
   3 -11   8        4.37        4.65      2.46 o 
  -2 -10   8        3.01        8.48      3.98 o 
  -1 -10   8        2.01        3.28      2.24 o 
   0 -10   8        9.89        9.96      2.55 o 
   1 -10   8        2.40        5.14      2.59 o 
   2 -10   8       13.25       14.08      2.87 o 
   3 -10   8       31.68       30.85      3.70 o 
   4 -10   8       36.62       37.60      4.78 o 
   5 -10   8        0.96        0.00      3.21 o 
  -3  -9   8        0.06        2.40      3.56 o 
  -2  -9   8        1.21        2.33      2.10 o 
  -1  -9   8        7.72       10.19      2.57 o 
   0  -9   8        1.65        0.43      3.57 o 
   1  -9   8        8.52        6.17      2.26 o 
   2  -9   8        6.35        6.07      2.83 o 
   3  -9   8       36.45       39.77      5.44 o 
   4  -9   8        0.07       -0.28      2.04 o 
   5  -9   8        0.06       -1.72      3.15 o 
   6  -9   8        2.69        4.66      4.02 o 
  -4  -8   8        0.02        6.52      4.21 o 
  -3  -8   8        0.16        3.01      2.21 o 
  -2  -8   8        1.99        2.16      2.09 o 
  -1  -8   8        0.12       -0.96      1.87 o 
   0  -8   8       40.47       41.76      7.52 o 
   1  -8   8       52.76       48.89      4.06 o 
   2  -8   8       68.68       70.39      8.21 o 
   3  -8   8        4.15        1.12      1.97 o 
   4  -8   8        7.19        5.61      2.15 o 
   5  -8   8       12.38        8.49      3.85 o 
   6  -8   8        0.03        2.26      3.07 o 
  -5  -7   8        4.28        3.61      4.06 o 
  -4  -7   8        4.46        2.24      2.35 o 
  -3  -7   8        0.25        1.53      2.06 o 
  -2  -7   8        5.58        4.55      2.13 o 
  -1  -7   8      124.29      128.97      5.79 o 
   0  -7   8        0.21       -2.06      1.84 o 
   1  -7   8      182.92      183.83      6.89 o 
   2  -7   8       15.38       13.44      2.44 o 
   3  -7   8       23.55       18.85      2.68 o 
   4  -7   8       22.99       17.31      2.70 o 
   5  -7   8        0.45       -0.89      1.80 o 
   6  -7   8        5.99        7.36      3.81 o 
   7  -7   8        0.41        3.32      3.69 o 
  -6  -6   8        0.96        5.38      4.95 o 
  -5  -6   8        4.90        6.36      2.67 o 
  -4  -6   8        4.53        5.20      4.87 o 
  -3  -6   8        3.12        1.81      3.37 o 
  -2  -6   8       55.74       50.61      3.97 o 
  -1  -6   8       69.28       64.24      4.04 o 
   0  -6   8       74.41       61.91      5.77 o 
   1  -6   8        1.05        0.38      1.67 o 
   2  -6   8       31.79       29.38      4.97 o 
   3  -6   8        5.25        6.41      1.91 o 
   4  -6   8       16.38       22.18      3.97 o 
   5  -6   8       23.60       23.36      2.83 o 
   6  -6   8       34.54       33.16      5.68 o 
   7  -6   8        7.79       21.20      5.13 o 
  -6  -5   8        5.48        8.25      2.84 o 
  -5  -5   8        5.18        7.03      2.56 o 
  -4  -5   8        1.16       -0.65      2.07 o 
  -3  -5   8       20.99       24.60      8.67 o 
  -2  -5   8       74.64       75.63      4.40 o 
  -1  -5   8      429.39      415.21     11.30 o 
   0  -5   8      219.82      202.91      9.05 o 
   1  -5   8      203.91      191.19      6.60 o 
   2  -5   8        2.77       -0.14      1.55 o 
   3  -5   8        1.19        1.73      1.59 o 
   4  -5   8        4.75        4.35      2.24 o 
   5  -5   8       25.94       25.19      2.87 o 
   6  -5   8       24.43       23.90      5.03 o 
   7  -5   8        0.13       -0.05      3.02 o 
  -7  -4   8       31.94       40.17      7.82 o 
  -6  -4   8        0.51        0.88      2.35 o 
  -5  -4   8       12.98       16.81      3.92 o 
  -4  -4   8        4.28       -0.72      2.04 o 
  -3  -4   8      175.51      192.59     14.06 o 
  -2  -4   8      192.24      192.00      6.56 o 
  -1  -4   8        2.61        0.78      1.07 o 
   0  -4   8      275.42      270.46     11.34 o 
   1  -4   8      129.12      136.56      4.76 o 
   2  -4   8       23.81       25.37      1.71 o 
   3  -4   8       10.79       14.49      1.54 o 
   4  -4   8        0.08       -0.86      1.42 o 
   5  -4   8       24.95       31.12      3.11 o 
   6  -4   8        0.88        0.13      2.90 o 
   7  -4   8       19.07       20.86      4.94 o 
  -7  -3   8        0.18        6.99      5.82 o 
  -6  -3   8       15.05       12.60      3.03 o 
  -5  -3   8        1.34        1.43      1.47 o 
  -4  -3   8        2.24        2.95      1.37 o 
  -3  -3   8      236.41      231.22      5.59 o 
  -2  -3   8       54.34       53.29      2.26 o 
  -1  -3   8       45.68       43.70      3.18 o 
   0  -3   8       44.01       46.68      2.31 o 
   1  -3   8        3.59        2.38      2.15 o 
   2  -3   8       64.98       68.61      2.61 o 
   3  -3   8        6.56        8.71      1.34 o 
   4  -3   8        0.03        1.27      1.22 o 
   5  -3   8       76.15       74.31      5.55 o 
   6  -3   8       16.75       25.27      3.43 o 
   7  -3   8        5.43        6.50      3.55 o 
  -7  -2   8       11.16       12.11      2.87 o 
  -6  -2   8       47.10       53.82      3.38 o 
  -5  -2   8       57.58       56.23      3.10 o 
  -4  -2   8       31.07       34.16      3.91 o 
  -3  -2   8       13.72       12.73      1.55 o 
  -2  -2   8        0.25        0.91      0.90 o 
  -1  -2   8       24.73       21.37      1.53 o 
   0  -2   8       76.36       68.63      5.86 o 
   1  -2   8      568.93      570.78     10.95 o 
   2  -2   8      321.22      307.00      6.68 o 
   3  -2   8       59.22       67.80      2.76 o 
   4  -2   8        0.64        1.47      1.21 o 
   5  -2   8        7.33       15.57      3.81 o 
   6  -2   8       27.66       35.78      5.96 o 
   7  -2   8        0.15        0.71      3.36 o 
  -8  -1   8        3.06        3.44      2.82 o 
  -7  -1   8        5.78        7.78      2.72 o 
  -6  -1   8        0.99        1.19      1.54 o 
  -5  -1   8      123.22      133.47      4.45 o 
  -4  -1   8        6.10        6.20      1.45 o 
  -3  -1   8      114.33      114.69      3.52 o 
  -2  -1   8       22.88       20.79      1.57 o 
  -1  -1   8        1.87        3.21      1.06 o 
   0  -1   8        2.76        1.22      0.76 o 
   1  -1   8      176.11      174.60      6.01 o 
   2  -1   8        9.05       11.77      1.70 o 
   3  -1   8      224.75      237.32      7.06 o 
   4  -1   8      255.08      266.77      8.44 o 
   5  -1   8      162.05      181.47      6.63 o 
   6  -1   8        3.74       -0.91      3.23 o 
   7  -1   8       13.94       14.96      4.96 o 
  -8   0   8        0.03       -0.64      2.49 o 
  -7   0   8       21.44       29.22      4.55 o 
  -6   0   8      183.71      205.29      9.80 o 
  -5   0   8      278.34      276.74      8.09 o 
  -4   0   8        8.52        8.93      1.79 o 
  -3   0   8      112.56      117.51      5.19 o 
  -2   0   8        3.53        5.38      1.45 o 
  -1   0   8       21.38       26.66      2.24 o 
   0   0   8        6.03        6.48      1.10 o 
   1   0   8        6.14        7.48      2.34 o 
   2   0   8      148.51      160.43      5.18 o 
   3   0   8       90.02       97.54      6.58 o 
   4   0   8       31.34       34.15      3.24 o 
   5   0   8       11.21        9.85      2.49 o 
   6   0   8        1.15        1.30      2.23 o 
   7   0   8        5.99       11.21      5.25 o 
  -8   1   8        0.27        0.66      2.67 o 
  -7   1   8        2.68        1.50      2.78 o 
  -6   1   8       46.30       56.17      5.85 o 
  -5   1   8      194.38      194.51      6.45 o 
  -4   1   8        6.74       11.85      2.00 o 
  -3   1   8       47.47       51.11      3.05 o 
  -2   1   8        9.52       11.00      1.78 o 
  -1   1   8       10.24        9.40      2.28 o 
   0   1   8       41.62       36.21      3.91 o 
   1   1   8      204.11      218.55      9.25 o 
   2   1   8      917.11      878.37     20.08 o 
   3   1   8      731.88      750.34     17.91 o 
   4   1   8       14.52       14.31      2.65 o 
   5   1   8        3.16        2.78      2.17 o 
   6   1   8        0.53        1.53      2.40 o 
   7   1   8        5.01        3.13      8.78 o 
  -8   2   8       16.46       22.49      4.53 o 
  -7   2   8       21.55       23.33      4.40 o 
  -6   2   8        5.14       11.41      3.35 o 
  -5   2   8        0.49       -0.87      1.48 o 
  -4   2   8      107.56      105.37      4.53 o 
  -3   2   8        3.48        6.38      2.52 o 
  -2   2   8       48.51       48.05      4.43 o 
  -1   2   8        4.16        1.87      2.00 o 
   0   2   8        9.47        9.84      2.77 o 
   1   2   8       11.64       16.18      3.38 o 
   2   2   8       30.62       38.40      4.72 o 
   3   2   8        9.35        6.41      3.04 o 
   4   2   8       50.84       59.50      4.43 o 
   5   2   8        7.93        7.90      2.70 o 
   6   2   8        0.00       -0.83      2.54 o 
  -8   3   8        1.40        1.50      2.98 o 
  -7   3   8        3.18        1.15      2.57 o 
  -6   3   8        0.73        1.89      2.54 o 
  -5   3   8       35.77       34.94      3.07 o 
  -4   3   8       44.32       46.39      4.21 o 
  -3   3   8        0.47       -2.02      2.08 o 
  -2   3   8       17.61       14.76      3.25 o 
  -1   3   8       22.00       23.51      3.66 o 
   0   3   8      115.41      113.64      6.83 o 
   1   3   8      126.46      136.19      7.78 o 
   2   3   8       61.09       70.07      5.86 o 
   3   3   8       56.17       61.91      5.73 o 
   4   3   8      123.01      144.69      8.60 o 
   5   3   8       18.56       19.29      4.39 o 
   6   3   8        0.05       -0.36      2.93 o 
  -7   4   8        4.63        5.04      3.09 o 
  -6   4   8        3.14        4.94      3.05 o 
  -5   4   8        3.90        5.28      2.80 o 
  -4   4   8       12.12       18.32      3.60 o 
  -3   4   8       32.97       31.92      4.44 o 
  -2   4   8        0.09        2.58      2.50 o 
  -1   4   8        1.28        3.45      2.45 o 
   0   4   8       25.59       33.04      4.39 o 
   1   4   8       23.17       26.15      4.40 o 
   2   4   8        0.48       -0.87      2.50 o 
   3   4   8       11.57       12.20      3.78 o 
   4   4   8        9.24       14.61      4.01 o 
   5   4   8       12.35       13.20      4.12 o 
  -7   5   8        0.01       -0.60      2.75 o 
  -6   5   8       24.66       28.90      4.83 o 
  -5   5   8        0.29       -0.17      2.33 o 
  -4   5   8       62.30       48.60      5.56 o 
  -3   5   8      128.98      127.13      7.56 o 
  -2   5   8        2.38        0.33      2.57 o 
  -1   5   8      149.23      137.99      7.68 o 
   0   5   8        3.46        6.52      2.92 o 
   1   5   8        0.01        2.45      2.86 o 
   2   5   8        1.15       -1.27      2.61 o 
   3   5   8        0.01       -0.43      3.02 o 
   4   5   8       11.36       10.54      3.95 o 
  -6   6   8        0.00       -0.02      2.62 o 
  -5   6   8        2.22        1.17      2.72 o 
  -4   6   8        9.25        5.89      2.96 o 
  -3   6   8        8.37        6.38      3.06 o 
  -2   6   8       33.75       26.12      4.37 o 
  -1   6   8       52.37       58.67      5.34 o 
   0   6   8        0.49       -0.57      2.45 o 
   1   6   8        1.86        3.62      3.02 o 
   2   6   8        0.53        0.35      2.89 o 
   3   6   8        5.35        8.97      3.73 o 
  -6   7   8        7.36        6.86      3.31 o 
  -5   7   8        1.15        2.31      2.82 o 
  -4   7   8        0.42        2.72      2.78 o 
  -3   7   8        4.22        1.08      2.75 o 
  -2   7   8       21.88       20.87      4.09 o 
  -1   7   8        7.77        5.63      2.89 o 
   0   7   8        0.72        3.61      2.87 o 
   1   7   8        1.74       -0.71      2.77 o 
   2   7   8        3.27        0.41      3.04 o 
  -4   8   8       10.08       13.94      3.94 o 
  -3   8   8        1.93        3.97      2.90 o 
  -2   8   8        7.21        7.61      3.23 o 
  -1   8   8        2.49        1.03      2.61 o 
   0   8   8        9.31        7.47      3.56 o 
   1   8   8        0.91        0.34      3.15 o 
  -1 -10   9       13.48       17.35      4.63 o 
   0 -10   9        0.23        2.10      2.26 o 
   1 -10   9        5.69        9.49      2.65 o 
   2 -10   9       19.16       23.26      7.17 o 
   3 -10   9       18.83       15.57      3.13 o 
   4 -10   9        0.08        0.00      2.28 o 
  -3  -9   9        0.72        2.24      2.25 o 
  -2  -9   9       23.91       28.50      4.77 o 
  -1  -9   9       28.67       31.27      3.60 o 
   0  -9   9        0.11       -0.47      1.95 o 
   1  -9   9        2.38        3.95      2.24 o 
   2  -9   9       37.89       30.19      3.54 o 
   3  -9   9       28.82       23.18      3.52 o 
   4  -9   9        0.22        0.38      2.01 o 
   5  -9   9        4.10        2.84      3.51 o 
  -4  -8   9        1.13        5.16      3.11 o 
  -3  -8   9        0.16        3.57      2.23 o 
  -2  -8   9       25.82       22.17      3.16 o 
  -1  -8   9       11.10        7.46      2.46 o 
   0  -8   9      135.12      131.42      6.04 o 
   1  -8   9        8.06        6.07      2.27 o 
   2  -8   9       48.36       45.16      3.98 o 
   3  -8   9        0.96       -1.22      1.94 o 
   4  -8   9       24.65       23.87      3.18 o 
   5  -8   9        2.47        0.72      3.25 o 
   6  -8   9        1.82        0.05      3.29 o 
  -5  -7   9        0.09        1.16      2.35 o 
  -4  -7   9        0.46        3.17      2.28 o 
  -3  -7   9        0.09        3.40      2.50 o 
  -2  -7   9        0.07       -0.71      1.82 o 
  -1  -7   9       53.54       57.45      5.31 o 
   0  -7   9      345.46      329.83     10.21 o 
   1  -7   9      139.89      140.27      6.84 o 
   2  -7   9        8.55        4.93      2.14 o 
   3  -7   9        0.32        1.30      1.88 o 
   4  -7   9       19.75       15.99      7.88 o 
   5  -7   9       12.54       14.00      3.83 o 
   6  -7   9        0.36        4.24      3.32 o 
  -5  -6   9        0.10        0.84      4.35 o 
  -4  -6   9        3.41        6.28      2.44 o 
  -3  -6   9        0.23        1.62      1.95 o 
  -2  -6   9       77.36       88.71     10.26 o 
  -1  -6   9      115.29      119.10      5.34 o 
   0  -6   9      293.74      284.69      8.94 o 
   1  -6   9        6.93        4.55      2.09 o 
   2  -6   9       30.27       25.65      2.98 o 
   3  -6   9       10.39       10.52      2.35 o 
   4  -6   9       10.13       12.67      2.45 o 
   5  -6   9        0.60       -0.31      1.82 o 
   6  -6   9        0.54       -1.13      3.18 o 
   7  -6   9        0.35        1.82      3.71 o 
  -6  -5   9        1.05        5.64      6.43 o 
  -5  -5   9        1.14        0.25      2.92 o 
  -4  -5   9        3.23        2.30      2.74 o 
  -3  -5   9        6.62        7.01      2.23 o 
  -2  -5   9       45.48       46.86      3.49 o 
  -1  -5   9      161.28      159.29      6.50 o 
   0  -5   9       36.02       33.76      3.17 o 
   1  -5   9      285.02      305.92      9.32 o 
   2  -5   9       41.23       36.48      3.33 o 
   3  -5   9       24.14       29.14      4.16 o 
   4  -5   9        2.05        3.22      1.83 o 
   5  -5   9       14.25       11.77      2.40 o 
   6  -5   9        3.08        5.40      3.61 o 
   7  -5   9        0.83        0.88      3.29 o 
  -6  -4   9        0.06        4.73      2.50 o 
  -5  -4   9        3.72        4.72      4.16 o 
  -4  -4   9       24.33       27.17      5.13 o 
  -3  -4   9       46.72       42.07      3.49 o 
  -2  -4   9       62.18       67.15      5.61 o 
  -1  -4   9        5.72        6.16      1.85 o 
   0  -4   9       73.51       80.30      6.71 o 
   1  -4   9      391.41      381.23     10.66 o 
   2  -4   9       83.28       85.81      4.69 o 
   3  -4   9        2.86        1.71      1.68 o 
   4  -4   9       14.46       13.50      2.33 o 
   5  -4   9        0.21       -2.00      1.55 o 
   6  -4   9        5.06        5.92      3.36 o 
   7  -4   9        6.28        3.95      3.95 o 
  -6  -3   9        1.00        3.76      4.19 o 
  -5  -3   9       29.56       32.37      4.11 o 
  -4  -3   9       46.05       50.90      3.88 o 
  -3  -3   9      321.39      320.02      7.21 o 
  -2  -3   9        2.01        0.12      0.93 o 
  -1  -3   9        0.31        0.06      0.87 o 
   0  -3   9       16.04       17.49      1.54 o 
   1  -3   9        0.83        3.61      1.18 o 
   2  -3   9      193.33      182.24      4.78 o 
   3  -3   9       37.64       35.48      2.94 o 
   4  -3   9       33.91       40.17      2.61 o 
   5  -3   9        0.86        0.01      1.34 o 
   6  -3   9       51.67       46.99      3.22 o 
   7  -3   9       21.43       35.79      5.79 o 
  -7  -2   9        2.69        8.38      3.02 o 
  -6  -2   9       39.35       39.39      3.43 o 
  -5  -2   9        9.31       10.03      2.08 o 
  -4  -2   9      135.07      140.39      4.35 o 
  -3  -2   9       10.62        9.80      1.69 o 
  -2  -2   9       11.62       14.04      1.47 o 
  -1  -2   9        4.89        6.30      1.45 o 
   0  -2   9       28.04       26.83      2.09 o 
   1  -2   9      267.53      251.71      5.84 o 
   2  -2   9      723.93      685.98     13.17 o 
   3  -2   9        8.09        8.79      1.52 o 
   4  -2   9       42.47       51.30      2.82 o 
   5  -2   9        0.19        2.16      1.56 o 
   6  -2   9        0.23        2.48      1.56 o 
   7  -2   9        0.39        7.37      2.54 o 
  -7  -1   9        1.84        3.47      2.79 o 
  -6  -1   9       28.49       32.26      3.19 o 
  -5  -1   9      192.71      209.29      6.86 o 
  -4  -1   9       43.07       43.19      3.12 o 
  -3  -1   9       59.05       65.23      3.50 o 
  -2  -1   9        4.40        6.16      1.57 o 
  -1  -1   9       20.23       18.44      2.05 o 
   0  -1   9       25.04       22.26      2.83 o 
   1  -1   9       49.31       48.92      3.15 o 
   2  -1   9      176.28      169.87      5.50 o 
   3  -1   9        0.58        1.13      1.51 o 
   4  -1   9      208.24      211.61      7.06 o 
   5  -1   9       15.64       21.56      2.98 o 
   6  -1   9        0.26        0.48      2.12 o 
   7  -1   9        0.00        0.82      2.37 o 
  -7   0   9        5.31        4.48      3.03 o 
  -6   0   9       32.90       48.62      5.46 o 
  -5   0   9        0.54        1.64      1.66 o 
  -4   0   9       25.21       29.76      2.81 o 
  -3   0   9        1.00        0.99      1.37 o 
  -2   0   9       62.71       57.80      3.33 o 
  -1   0   9        0.07       -1.51      1.62 o 
   0   0   9        0.21       -1.81      1.80 o 
   1   0   9       50.27       49.70      4.33 o 
   2   0   9       72.53       64.36      5.19 o 
   3   0   9      502.44      513.23     18.06 o 
   4   0   9        6.31        7.96      2.26 o 
   5   0   9       16.80       24.76      3.18 o 
   6   0   9        0.07       -2.57      2.12 o 
  -7   1   9       43.99       39.41      5.45 o 
  -6   1   9        1.85        2.32      2.59 o 
  -5   1   9        3.33        6.22      1.85 o 
  -4   1   9       47.52       43.87      3.35 o 
  -3   1   9        0.81        0.60      1.43 o 
  -2   1   9       18.07       13.15      2.09 o 
  -1   1   9        0.50       -1.22      1.90 o 
   0   1   9        0.04       -2.43      1.96 o 
   1   1   9       17.46       15.52      3.38 o 
   2   1   9       31.52       33.24      4.50 o 
   3   1   9       15.03       15.94      3.76 o 
   4   1   9        3.56        0.65      2.73 o 
   5   1   9        3.77        6.53      3.28 o 
   6   1   9        2.35        2.46      3.20 o 
  -7   2   9        4.85        8.44      3.35 o 
  -6   2   9        1.50        9.45      3.35 o 
  -5   2   9        4.15        5.53      1.89 o 
  -4   2   9        8.30       10.55      2.04 o 
  -3   2   9       17.61       24.38      5.69 o 
  -2   2   9        2.95       -0.12      2.22 o 
  -1   2   9        4.91        4.03      2.45 o 
   0   2   9        2.50        0.48      2.33 o 
   1   2   9       56.58       54.64      5.59 o 
   2   2   9       49.41       51.90      5.54 o 
   3   2   9        0.74        1.67      2.79 o 
   4   2   9       79.92       94.94      7.06 o 
   5   2   9       23.29       26.86      4.82 o 
  -7   3   9       10.14        9.30      3.40 o 
  -6   3   9        2.29        2.76      2.78 o 
  -5   3   9        4.33        3.82      1.80 o 
  -4   3   9       14.93       15.62      2.35 o 
  -3   3   9       15.84       14.02      3.49 o 
  -2   3   9       10.04        6.74      3.03 o 
  -1   3   9      107.79       93.33      6.17 o 
   0   3   9      130.81      125.14      7.45 o 
   1   3   9      167.85      167.24      8.79 o 
   2   3   9        2.17        1.73      2.73 o 
   3   3   9       51.94       48.29      5.90 o 
   4   3   9      114.38      133.00      8.72 o 
   5   3   9        0.13       -1.61      2.96 o 
  -7   4   9        4.81        6.75      3.44 o 
  -6   4   9        0.77        2.71      2.88 o 
  -5   4   9        0.30        2.79      2.64 o 
  -4   4   9        0.02        1.53      2.52 o 
  -3   4   9        5.15        8.69      3.19 o 
  -2   4   9        7.79        9.84      3.22 o 
  -1   4   9        0.63        1.05      2.55 o 
   0   4   9       17.35       22.85      4.11 o 
   1   4   9        6.27        6.18      3.23 o 
   2   4   9        7.78       10.95      3.72 o 
   3   4   9        7.26        4.64      3.44 o 
   4   4   9        9.78       12.39      4.15 o 
  -6   5   9        4.75        5.93      3.17 o 
  -5   5   9        0.00        1.92      2.64 o 
  -4   5   9        2.02        0.21      2.45 o 
  -3   5   9       14.00       16.34      3.95 o 
  -2   5   9       78.76       66.95      5.82 o 
  -1   5   9      114.83      108.95      7.05 o 
   0   5   9       15.03       16.62      3.90 o 
   1   5   9        2.66        1.62      3.06 o 
   2   5   9        0.00       -1.48      2.98 o 
   3   5   9        7.54       11.10      3.99 o 
  -5   6   9        0.02       -1.00      2.60 o 
  -4   6   9        4.08        6.14      3.36 o 
  -3   6   9        8.48        4.70      3.20 o 
  -2   6   9        5.02       10.21      3.50 o 
  -1   6   9        1.59        3.03      2.72 o 
   0   6   9        1.27        2.63      2.95 o 
   1   6   9        5.04        6.42      3.38 o 
   2   6   9        0.00       -1.67      2.87 o 
  -4   7   9        8.13        1.70      2.88 o 
  -3   7   9       37.63       32.95      5.27 o 
  -2   7   9        4.99        6.77      3.22 o 
  -1   7   9        0.02        2.17      2.80 o 
   0   7   9        3.78        4.27      3.27 o 
   1   7   9        4.86        2.28      3.32 o 
   1 -10  10        2.09        3.79      2.53 o 
   2 -10  10        0.79       -0.17      2.16 o 
  -2  -9  10        6.47        8.50      2.62 o 
  -1  -9  10       24.21       26.79      7.50 o 
   0  -9  10       11.07       12.71      2.88 o 
   1  -9  10       12.03       14.99      2.96 o 
   2  -9  10        5.78        3.98      2.28 o 
   3  -9  10        0.38       -0.04      2.97 o 
   4  -9  10        1.29        2.45      2.49 o 
  -3  -8  10        0.49        1.18      2.14 o 
  -2  -8  10        4.16        6.41      3.75 o 
  -1  -8  10        0.07        2.90      1.99 o 
   0  -8  10        2.01        0.49      2.21 o 
   1  -8  10        5.00        3.86      2.77 o 
   2  -8  10        8.37        9.30      2.51 o 
   3  -8  10        1.06       -1.14      2.01 o 
   4  -8  10        0.23       -2.01      1.96 o 
   5  -8  10        0.64       -2.71      3.47 o 
  -4  -7  10        0.00        3.65      2.78 o 
  -3  -7  10        0.30        0.37      1.98 o 
  -2  -7  10        4.44        7.53      2.39 o 
  -1  -7  10       11.10        7.23      2.27 o 
   0  -7  10       30.73       31.20      7.16 o 
   1  -7  10        0.95        0.20      2.40 o 
   2  -7  10       23.98       23.36      3.09 o 
   3  -7  10        1.32       -0.01      1.80 o 
   4  -7  10        0.04       -2.58      2.55 o 
   5  -7  10       11.79        9.92      2.51 o 
  -5  -6  10        5.33        9.62     10.02 o 
  -4  -6  10        0.00        1.95      5.18 o 
  -3  -6  10        5.02       10.57      3.55 o 
  -2  -6  10       25.27       27.80      3.20 o 
  -1  -6  10      104.18      111.34      5.24 o 
   0  -6  10       39.91       38.22      3.55 o 
   1  -6  10        0.00       -2.37      1.58 o 
   2  -6  10        2.75        1.37      1.89 o 
   3  -6  10        0.30        0.28      1.82 o 
   4  -6  10        0.36        1.95      1.98 o 
   5  -6  10        6.75        6.12      2.25 o 
   6  -6  10        0.82        4.39      3.84 o 
  -5  -5  10        6.84       11.67      2.76 o 
  -4  -5  10        0.82        1.36      2.08 o 
  -3  -5  10        0.57        3.68      2.02 o 
  -2  -5  10       39.11       36.08      3.33 o 
  -1  -5  10       43.34       49.58      6.58 o 
   0  -5  10       22.16       23.53      2.82 o 
   1  -5  10      184.86      168.06      6.49 o 
   2  -5  10        5.07        2.91      2.08 o 
   3  -5  10       80.68       79.26      4.42 o 
   4  -5  10        4.31        3.65      2.48 o 
   5  -5  10        7.46        4.05      2.18 o 
   6  -5  10        0.08       -0.32      3.23 o 
  -6  -4  10        6.38        4.00      3.52 o 
  -5  -4  10        1.45        0.55      2.92 o 
  -4  -4  10       83.45       95.01      5.17 o 
  -3  -4  10       19.17       22.79      2.80 o 
  -2  -4  10       16.76       20.47      2.62 o 
  -1  -4  10        0.48        2.71      1.55 o 
   0  -4  10      144.23      151.08      5.80 o 
   1  -4  10      224.38      234.43      7.75 o 
   2  -4  10        2.08       -0.60      1.66 o 
   3  -4  10       47.37       49.93      3.62 o 
   4  -4  10        0.07       -0.07      1.72 o 
   5  -4  10        1.58       -1.06      1.76 o 
   6  -4  10        0.05       -0.78      2.95 o 
  -6  -3  10        3.49        3.97      3.23 o 
  -5  -3  10        0.17       -1.10      2.81 o 
  -4  -3  10      139.28      143.10      8.39 o 
  -3  -3  10      147.51      157.68      8.71 o 
  -2  -3  10        4.38        3.83      2.54 o 
  -1  -3  10        5.11        3.49      2.19 o 
   0  -3  10       20.43       19.61      3.60 o 
   1  -3  10        4.04        4.51      1.85 o 
   2  -3  10       66.87       69.36      4.05 o 
   3  -3  10       35.75       42.38      3.51 o 
   4  -3  10       13.84       22.43      2.80 o 
   5  -3  10       10.59       12.69      2.47 o 
   6  -3  10        2.13        3.67      2.16 o 
  -6  -2  10       27.55       21.75      4.41 o 
  -5  -2  10        9.80       10.25      3.16 o 
  -4  -2  10       41.96       45.26      5.11 o 
  -3  -2  10       14.07       14.29      2.09 o 
  -2  -2  10       68.67       65.31      5.12 o 
  -1  -2  10        0.13        0.39      1.28 o 
   0  -2  10       33.86       35.68      3.54 o 
   1  -2  10       38.40       40.07      2.91 o 
   2  -2  10      259.99      284.45      8.12 o 
   3  -2  10       60.60       58.81      3.86 o 
   4  -2  10        4.79        4.72      1.52 o 
   5  -2  10        8.83       13.16      2.40 o 
   6  -2  10        9.64        9.91      2.03 o 
  -7  -1  10        1.36        7.28      3.15 o 
  -6  -1  10       30.65       26.99      4.43 o 
  -5  -1  10       50.73       61.85      5.62 o 
  -4  -1  10        3.97        3.08      1.61 o 
  -3  -1  10       39.41       34.00      5.72 o 
  -2  -1  10       66.98       67.63      3.60 o 
  -1  -1  10        0.05        1.38      1.39 o 
   0  -1  10       15.07       17.41      2.11 o 
   1  -1  10       13.45       16.10      4.74 o 
   2  -1  10       38.60       42.35      4.72 o 
   3  -1  10        0.02       -1.31      2.08 o 
   4  -1  10        2.22        4.65      2.81 o 
   5  -1  10        7.15        7.79      3.19 o 
   6  -1  10        4.07        5.69      3.31 o 
  -7   0  10        1.09       -1.78      2.52 o 
  -6   0  10        7.30        7.48      3.07 o 
  -5   0  10       15.23       19.25      2.66 o 
  -4   0  10        6.42        7.88      1.96 o 
  -3   0  10       22.45       18.86      3.33 o 
  -2   0  10       32.06       27.60      2.71 o 
  -1   0  10        0.29       -1.35      1.33 o 
   0   0  10        0.57        0.84      1.39 o 
   1   0  10       18.43       17.95      3.34 o 
   2   0  10       60.41       57.70      5.05 o 
   3   0  10      197.49      217.16     10.01 o 
   4   0  10       67.64       66.26      5.90 o 
   5   0  10        0.76        0.75      2.91 o 
   6   0  10        0.17       -0.79      2.99 o 
  -7   1  10       57.82       71.99      6.66 o 
  -6   1  10        0.47        2.30      2.82 o 
  -5   1  10        0.35        1.50      1.71 o 
  -4   1  10        0.03       -0.86      1.49 o 
  -3   1  10        0.00       -1.74      1.63 o 
  -2   1  10       51.45       38.03      3.15 o 
  -1   1  10       62.44       56.16      4.83 o 
   0   1  10        3.09        1.41      2.19 o 
   1   1  10       15.62       12.64      3.34 o 
   2   1  10      128.52       98.88      6.71 o 
   3   1  10      130.21      144.21      8.25 o 
   4   1  10       11.07       22.80      4.48 o 
   5   1  10       14.59       16.58      4.36 o 
  -6   2  10        5.45       10.83      3.72 o 
  -5   2  10        2.62        2.91      1.83 o 
  -4   2  10        2.06        4.27      1.82 o 
  -3   2  10        0.07       -2.08      1.39 o 
  -2   2  10       57.94       45.44      5.11 o 
  -1   2  10        1.01        3.12      2.56 o 
   0   2  10        2.06        0.79      2.39 o 
   1   2  10        3.93        9.76      3.30 o 
   2   2  10       23.93       20.45      4.19 o 
   3   2  10        9.24        8.67      3.60 o 
   4   2  10       33.92       49.86      6.25 o 
   5   2  10        6.84        3.94      3.55 o 
  -6   3  10        9.88       22.30      4.54 o 
  -5   3  10       10.68       16.96      4.17 o 
  -4   3  10       14.58       16.20      4.27 o 
  -3   3  10        0.00       -1.39      2.48 o 
  -2   3  10       19.23       19.10      3.92 o 
  -1   3  10        0.53       -0.01      2.51 o 
   0   3  10      207.05      187.89      9.56 o 
   1   3  10       45.94       47.09      5.82 o 
   2   3  10        0.11       -0.20      2.80 o 
   3   3  10        5.30        9.67      3.80 o 
   4   3  10       21.33       29.83      5.38 o 
  -6   4  10        0.58       -0.68      2.79 o 
  -5   4  10        0.11        2.80      3.02 o 
  -4   4  10        0.47        1.96      2.79 o 
  -3   4  10       22.21       19.22      4.06 o 
  -2   4  10        1.67        3.05      2.91 o 
  -1   4  10       57.48       44.63      5.42 o 
   0   4  10        0.15        2.87      3.06 o 
   1   4  10        0.48        3.49      3.11 o 
   2   4  10        2.61       -1.43      2.93 o 
   3   4  10        1.45        1.84      3.28 o 
  -5   5  10        2.70       -0.33      2.67 o 
  -4   5  10        0.52        4.96      2.99 o 
  -3   5  10        0.03        0.07      2.82 o 
  -2   5  10       75.79       75.17      6.58 o 
  -1   5  10       14.23       19.74      4.17 o 
   0   5  10        3.50        3.58      2.87 o 
   1   5  10        1.88        3.79      3.28 o 
   2   5  10        0.29       -0.57      3.14 o 
  -4   6  10        0.17       -1.49      2.44 o 
  -3   6  10       10.26       15.19      3.94 o 
  -2   6  10       12.53       12.18      3.82 o 
  -1   6  10        0.79        0.32      2.75 o 
   0   6  10        9.95        5.85      3.47 o 
   1   6  10       11.48       10.17      4.15 o 
   0  -9  11        1.51        0.68      2.15 o 
   1  -9  11        4.63        0.82      2.63 o 
   2  -9  11        1.68        2.96      4.28 o 
  -2  -8  11        0.23        4.09      2.23 o 
  -1  -8  11        0.76        2.18      2.19 o 
   0  -8  11        0.36        1.30      2.06 o 
   1  -8  11       15.27       10.60      2.68 o 
   2  -8  11        8.47       10.26      2.73 o 
   3  -8  11        0.77       -0.80      2.05 o 
   4  -8  11        0.66        0.73      2.39 o 
  -3  -7  11        2.15        4.88      5.12 o 
  -2  -7  11        0.00        2.39      2.17 o 
  -1  -7  11        9.24       11.17      3.59 o 
   0  -7  11       32.49       28.31      3.36 o 
   1  -7  11       11.05       11.96      2.52 o 
   2  -7  11        1.33       -0.96      1.95 o 
   3  -7  11        6.02        4.11      3.00 o 
   4  -7  11        0.09        0.55      2.05 o 
  -4  -6  11        6.02        8.96      2.66 o 
  -3  -6  11        0.50        1.26      2.30 o 
  -2  -6  11        0.66        2.04      3.68 o 
  -1  -6  11       15.02       12.15      5.38 o 
   0  -6  11        1.43        0.49      1.90 o 
   1  -6  11        0.45        2.35      1.87 o 
   2  -6  11        1.27        0.15      1.83 o 
   3  -6  11        0.00        2.30      2.39 o 
   4  -6  11        1.44        1.99      2.15 o 
   5  -6  11        0.04       -0.62      2.90 o 
  -5  -5  11        3.64        1.05      3.31 o 
  -4  -5  11        5.48        5.59      3.30 o 
  -3  -5  11        5.06        1.26      2.91 o 
  -2  -5  11       21.23       20.13      3.87 o 
  -1  -5  11       11.56       10.09      2.22 o 
   0  -5  11       27.50       26.03      3.54 o 
   1  -5  11        3.90        5.28      2.04 o 
   2  -5  11       11.91        9.19      2.21 o 
   3  -5  11       29.95       31.53      3.40 o 
   4  -5  11        0.66        0.44      1.91 o 
   5  -5  11        0.50        2.07      2.04 o 
  -5  -4  11        0.15       -1.53      2.67 o 
  -4  -4  11        0.18        2.11      2.88 o 
  -3  -4  11        0.00       -0.77      2.33 o 
  -2  -4  11        2.33        4.11      2.76 o 
  -1  -4  11        0.14        0.86      2.27 o 
   0  -4  11        2.65        1.28      2.27 o 
   1  -4  11       42.21       43.58      5.12 o 
   2  -4  11       16.61       15.45      3.68 o 
   3  -4  11        1.69       -0.22      2.46 o 
   4  -4  11        4.32        3.89      3.09 o 
   5  -4  11        8.64        9.52      2.53 o 
  -5  -3  11        0.33       -1.68      2.75 o 
  -4  -3  11        0.01       -2.39      2.46 o 
  -3  -3  11        3.56        0.32      2.59 o 
  -2  -3  11        0.64        0.09      2.26 o 
  -1  -3  11        1.70        0.87      2.24 o 
   0  -3  11       21.58       20.35      3.63 o 
   1  -3  11       73.46       68.65      5.91 o 
   2  -3  11        4.00        3.28      2.57 o 
   3  -3  11        4.72        0.10      2.34 o 
   4  -3  11        0.13       -3.30      2.20 o 
   5  -3  11        3.57        7.31      3.28 o 
  -5  -2  11        1.50        0.00      2.68 o 
  -4  -2  11        9.95        3.70      2.80 o 
  -3  -2  11        0.36       -0.48      2.35 o 
  -2  -2  11        5.75        3.72      2.60 o 
  -1  -2  11        7.73       11.42      3.03 o 
   0  -2  11       12.10       14.42      3.05 o 
   1  -2  11       34.09       23.27      3.88 o 
   2  -2  11       19.39       13.20      3.31 o 
   3  -2  11        1.25        3.84      2.63 o 
   4  -2  11        0.02       -2.54      2.35 o 
   5  -2  11        7.43        6.75      3.07 o 
  -5  -1  11       27.20       35.07      4.88 o 
  -4  -1  11        0.01       -2.20      2.28 o 
  -3  -1  11       34.99       40.24      3.62 o 
  -2  -1  11       38.21       37.53      3.11 o 
  -1  -1  11        7.85        5.00      1.80 o 
   0  -1  11        4.89        3.13      1.53 o 
   1  -1  11        1.99       -0.41      1.54 o 
   2  -1  11        0.19       -0.53      1.64 o 
   3  -1  11        4.47        2.95      1.87 o 
   4  -1  11        7.61        8.48      2.25 o 
   5  -1  11        1.42       -0.88      1.93 o 
  -6   0  11        4.56        9.55      3.31 o 
  -5   0  11        3.24        5.05      2.14 o 
  -4   0  11        0.43        2.10      1.76 o 
  -3   0  11       12.03       13.33      2.24 o 
  -2   0  11        0.42        1.96      1.66 o 
  -1   0  11       20.24       14.93      2.45 o 
   0   0  11        6.25        6.32      2.23 o 
   1   0  11        0.04        1.12      2.25 o 
   2   0  11        5.50        4.51      2.80 o 
   3   0  11        2.59        4.81      3.05 o 
   4   0  11        6.70        5.29      3.24 o 
   5   0  11        2.24        7.36      3.54 o 
  -6   1  11        2.03        0.34      2.80 o 
  -5   1  11        3.03        2.53      1.93 o 
  -4   1  11        0.11        0.19      2.71 o 
  -3   1  11        9.38        6.79      2.04 o 
  -2   1  11       17.98       15.53      2.48 o 
  -1   1  11       74.34       64.23      5.12 o 
   0   1  11        5.44        7.92      2.77 o 
   1   1  11        8.79        5.30      3.07 o 
   2   1  11        0.66        0.14      2.69 o 
   3   1  11        5.36        7.56      3.38 o 
   4   1  11        0.70       -1.23      2.97 o 
  -5   2  11        3.82        5.47      2.14 o 
  -4   2  11       22.19       24.03      3.00 o 
  -3   2  11        9.23        7.05      2.17 o 
  -2   2  11       13.68       12.51      2.39 o 
  -1   2  11       60.79       52.06      5.54 o 
   0   2  11        0.97       -1.68      2.24 o 
   1   2  11        5.35        6.91      3.30 o 
   2   2  11        6.46        4.23      3.19 o 
   3   2  11        0.00       -2.37      2.86 o 
   4   2  11        0.55       -0.86      3.26 o 
  -5   3  11        0.02       -1.07      2.67 o 
  -4   3  11        2.82        4.00      1.97 o 
  -3   3  11        4.73        6.64      2.82 o 
  -2   3  11        0.37        0.64      2.73 o 
  -1   3  11        2.54        6.32      3.08 o 
   0   3  11        1.16        4.17      3.02 o 
   1   3  11        2.75        5.18      3.29 o 
   2   3  11        1.87       -1.27      2.84 o 
   3   3  11        3.69       -1.79      3.05 o 
  -4   4  11        2.89        7.49      2.35 o 
  -3   4  11        2.60        3.00      2.97 o 
  -2   4  11        0.04       -3.63      2.42 o 
  -1   4  11       28.32       29.07      4.88 o 
   0   4  11       79.65       61.08      6.62 o 
   1   4  11        5.62        8.93      3.72 o 
   2   4  11        0.21        1.20      3.23 o 
  -3   5  11        7.36        1.61      2.94 o 
  -2   5  11       14.61        9.40      3.62 o 
  -1   5  11        6.59        3.24      3.03 o 
   0   5  11        0.38        0.10      2.74 o 
   1  -8  12        2.67        1.30      3.15 o 
  -2  -7  12        0.16       -1.48      2.75 o 
  -1  -7  12       12.06        7.17      3.21 o 
   0  -7  12        7.57        7.70      2.59 o 
   1  -7  12        0.14        1.97      2.08 o 
   2  -7  12        0.68       -0.44      1.98 o 
   3  -7  12        0.02       -0.09      2.78 o 
  -3  -6  12        3.72        2.39      3.22 o 
  -2  -6  12        0.23       -1.19      2.67 o 
  -1  -6  12        2.36        4.60      2.88 o 
   0  -6  12       14.55       16.40      3.85 o 
   1  -6  12       10.67       15.68      3.81 o 
   2  -6  12        9.51       11.66      3.65 o 
   3  -6  12        0.07       -0.41      2.87 o 
   4  -6  12        4.35        9.21      3.85 o 
  -3  -5  12        2.78        6.30      3.30 o 
  -2  -5  12        7.02        6.63      3.22 o 
  -1  -5  12        0.44        0.34      2.31 o 
   0  -5  12        2.11        0.75      2.43 o 
   1  -5  12        0.73        1.23      2.74 o 
   2  -5  12        6.88       12.78      3.54 o 
   3  -5  12        6.01        6.39      3.25 o 
   4  -5  12        1.69       -2.40      2.75 o 
  -4  -4  12        3.29        3.96      2.98 o 
  -3  -4  12       42.45       40.91      5.38 o 
  -2  -4  12       37.36       37.16      5.18 o 
  -1  -4  12        3.42        4.01      2.73 o 
   0  -4  12        0.20       -0.38      2.41 o 
   1  -4  12        0.51        0.54      2.52 o 
   2  -4  12        2.75        4.54      3.01 o 
   3  -4  12        6.27        5.10      3.17 o 
   4  -4  12        1.14        0.89      2.73 o 
  -4  -3  12        4.05       -1.32      2.65 o 
  -3  -3  12       13.38        8.30      3.42 o 
  -2  -3  12        8.17        5.39      2.83 o 
  -1  -3  12        2.25       -1.01      2.21 o 
   0  -3  12        0.11        0.50      2.31 o 
   1  -3  12       28.74       26.34      4.37 o 
   2  -3  12       15.78       15.77      3.58 o 
   3  -3  12        8.55        7.84      3.18 o 
   4  -3  12        0.09       -1.63      2.49 o 
  -5  -2  12       17.12       12.26      3.82 o 
  -4  -2  12       16.08       16.70      3.98 o 
  -3  -2  12        4.19        9.11      3.16 o 
  -2  -2  12       11.33        5.69      3.02 o 
  -1  -2  12        0.22        1.06      2.45 o 
   0  -2  12        0.00       -0.89      2.11 o 
   1  -2  12        0.00       -1.47      2.34 o 
   2  -2  12        0.08       -1.24      2.38 o 
   3  -2  12        0.35       -0.67      2.55 o 
   4  -2  12        0.21        1.86      2.87 o 
  -5  -1  12        3.65        6.67      3.28 o 
  -4  -1  12        3.10        3.59      2.80 o 
  -3  -1  12        6.26        9.19      3.39 o 
  -2  -1  12       40.47       28.28      4.47 o 
  -1  -1  12       71.86       58.16      5.67 o 
   0  -1  12        2.24        0.50      2.30 o 
   1  -1  12        5.94        1.36      2.50 o 
   2  -1  12        0.06        0.96      2.42 o 
   3  -1  12        1.66        0.60      2.52 o 
   4  -1  12        0.52       -2.02      2.37 o 
  -5   0  12        1.82       -0.43      2.65 o 
  -4   0  12        5.91        8.66      3.22 o 
  -3   0  12        0.32        1.12      1.72 o 
  -2   0  12        4.79        4.70      2.31 o 
  -1   0  12        0.01        1.42      1.63 o 
   0   0  12        0.64        0.79      1.60 o 
   1   0  12        0.21       -0.36      1.63 o 
   2   0  12        0.71        1.03      1.88 o 
   3   0  12        1.38        4.31      3.22 o 
  -5   1  12        0.00       -0.29      1.87 o 
  -4   1  12        9.63        7.59      2.24 o 
  -3   1  12       37.85       36.36      3.53 o 
  -2   1  12       14.54       13.89      2.52 o 
  -1   1  12        5.17        8.79      4.53 o 
   0   1  12        5.14        5.82      2.00 o 
   1   1  12        1.21       -1.77      2.66 o 
   2   1  12       14.46       11.94      3.88 o 
   3   1  12       12.99       18.01      4.52 o 
  -4   2  12        5.34        2.80      2.08 o 
  -3   2  12        0.87        2.27      1.90 o 
  -2   2  12        0.59        3.27      2.37 o 
  -1   2  12        1.58        3.80      2.99 o 
   0   2  12        0.43        0.07      2.60 o 
   1   2  12        3.67        1.77      3.04 o 
   2   2  12        3.38       -0.88      2.98 o 
  -3   3  12        0.40        4.28      2.06 o 
  -2   3  12        2.59        4.13      3.01 o 
  -1   3  12        9.57       13.32      3.78 o 
   0   3  12        0.58        5.62      3.12 o 
   1   3  12        4.39        6.61      3.52 o 
  -2   4  12        1.62        7.91      3.45 o 
  -1   4  12        0.76        5.27      3.16 o 
   0  -6  13        8.42        5.78      3.24 o 
   1  -6  13        0.13       -2.95      2.54 o 
  -2  -5  13       31.15       25.26      4.76 o 
  -1  -5  13        5.82        4.25      3.04 o 
   0  -5  13        0.39        0.93      2.82 o 
   1  -5  13        4.50        3.46      3.12 o 
   2  -5  13        8.89       12.52      3.84 o 
  -2  -4  13       10.85        7.94      3.46 o 
  -1  -4  13       10.67        8.64      3.44 o 
   0  -4  13        0.70       -3.13      2.32 o 
   1  -4  13       13.41       13.07      3.74 o 
   2  -4  13       11.29        8.34      3.56 o 
  -3  -3  13        2.56        6.39      3.44 o 
  -2  -3  13        1.09       -2.03      2.53 o 
  -1  -3  13        1.89       -1.98      2.26 o 
   0  -3  13        6.46       13.11      3.65 o 
   1  -3  13        0.02       -1.96      2.48 o 
   2  -3  13        1.87        1.46      2.76 o 
   3  -3  13        0.40       -0.22      2.84 o 
  -3  -2  13        3.87        3.55      3.05 o 
  -2  -2  13        0.02        3.64      2.94 o 
  -1  -2  13        4.64        5.36      3.05 o 
   0  -2  13       28.70       33.65      4.89 o 
   1  -2  13        9.82        7.85      3.45 o 
   2  -2  13       15.13       16.66      4.17 o 
  -3  -1  13        0.01       -0.42      2.64 o 
  -2  -1  13        0.00        3.61      2.95 o 
  -1  -1  13        8.45        4.58      3.11 o 
   0  -1  13        1.04        4.37      3.00 o 
   1  -1  13        1.15        1.20      2.60 o 
   2  -1  13        0.09       -0.85      2.59 o 
  -3   0  13        2.61        4.50      3.10 o 
  -2   0  13        1.28        3.95      3.04 o 
  -1   0  13        2.34        2.33      2.88 o 
   0   0  13       11.81       17.71      4.04 o 
   1   0  13       31.06       25.26      4.39 o 
   2   0  13        1.36        2.15      3.01 o 
  -2   1  13        0.86        4.89      3.93 o 
  -1   1  13        0.71        1.12      2.22 o 
   0   1  13        2.19        1.88      2.06 o 
   1   1  13        0.71        2.77      2.07 o 
                                                 
